# Supplementary material for: Urine Proteomic Study in OAB Patients—Preliminary Report
Source: J Clin Med. 2020 May 8;9(5):1389. doi: 10.3390/jcm9051389 (PMC7290998; doi:10.3390/jcm9051389)
Supplement: Supplementary file 1 [file jcm-09-01389-s001.zip]

Archive with 4 entries (3 files):
- jcm-764005-supplementary-for conversion/
- jcm-764005-supplementary-for conversion/File S1 Detailed material and methods.docx
- jcm-764005-supplementary-for conversion/Table S1 Full list ExpOABK_01.xlsx
- jcm-764005-supplementary-for conversion/Table S2 Full list ExpOABK_02.xlsx
