# Supplementary material for: Urine Proteomic Study in OAB Patients—Preliminary Report
Source: J Clin Med. 2020 May 8;9(5):1389. doi: 10.3390/jcm9051389 (PMC7290998; doi:10.3390/jcm9051389)
Supplement: Supplementary file 1 [file jcm-09-01389-s001.zip › jcm-764005-supplementary-for conversion/Table S1 Full list ExpOABK_01.xlsx]

## Sheet: wyniki Exp01
no	protein	qvalue	ratio	fold change	peptides	description
1	P25311	0.0002	1.46	1.46	40	Zinc-alpha-2-glycoprotein OS=Homo sapiens OX=9606 GN=AZGP1
2	P12830	0.0002	1.45	1.45	28	Cadherin-1 OS=Homo sapiens OX=9606 GN=CDH1
3	P06396	0.0002	1.37	1.37	30	Gelsolin OS=Homo sapiens OX=9606 GN=GSN
4	P02760	0.0009	1.15	1.15	50	Protein AMBP OS=Homo sapiens OX=9606 GN=AMBP
5	P41222	0.00391	1.21	1.21	53	Prostaglandin-H2 D-isomerase OS=Homo sapiens OX=9606 GN=PTGDS
6	P08246	0.00397	0.43	2.35	4	Neutrophil elastase OS=Homo sapiens OX=9606 GN=ELANE
7	Q9Y279	0.00465	2.17	2.17	4	V-set and immunoglobulin domain-containing protein 4 OS=Homo sapiens OX=9606 GN=VSIG4
8	P19320	0.00723	1.36	1.36	10	Vascular cell adhesion protein 1 OS=Homo sapiens OX=9606 GN=VCAM1
9	P0DOY2	0.00775	1.4	1.4	19	Immunoglobulin lambda constant 2 OS=Homo sapiens OX=9606 GN=IGLC2
	A0M8Q6					Immunoglobulin lambda constant 7 OS=Homo sapiens OX=9606 GN=IGLC7
	B9A064					Immunoglobulin lambda-like polypeptide 5 OS=Homo sapiens OX=9606 GN=IGLL5
	P0DOX8					Immunoglobulin lambda-1 light chain OS=Homo sapiens OX=9606
10	P02790	0.02613	1.25	1.25	18	Hemopexin OS=Homo sapiens OX=9606 GN=HPX
	Q5T013					Putative hydroxypyruvate isomerase OS=Homo sapiens OX=9606 GN=HYI
11	P01619	0.02754	1.19	1.19	9	Immunoglobulin kappa variable 3-20 OS=Homo sapiens OX=9606 GN=IGKV3-20
12	P01834	0.06346	1.1	1.1	32	Immunoglobulin kappa constant OS=Homo sapiens OX=9606 GN=IGKC
	P0DOX7					Immunoglobulin kappa light chain OS=Homo sapiens OX=9606
13	Q08174	0.09703	1.27	1.27	11	Protocadherin-1 OS=Homo sapiens OX=9606 GN=PCDH1
14	Q6UXB4	0.09708	1.69	1.69	2	C-type lectin domain family 4 member G OS=Homo sapiens OX=9606 GN=CLEC4G
15	Q01459	0.10039	1.28	1.28	10	Di-N-acetylchitobiase OS=Homo sapiens OX=9606 GN=CTBS
16	P04040	0.1045	0.65	1.53	6	Catalase OS=Homo sapiens OX=9606 GN=CAT
17	Q96AP7	0.13559	1.53	1.53	3	Endothelial cell-selective adhesion molecule OS=Homo sapiens OX=9606 GN=ESAM
18	P05451	0.14572	1.27	1.27	8	Lithostathine-1-alpha OS=Homo sapiens OX=9606 GN=REG1A
	P48304					Lithostathine-1-beta OS=Homo sapiens OX=9606 GN=REG1B
19	A0A0C4DH69	0.1506	1.85	1.85	2	Immunoglobulin kappa variable 1-9 OS=Homo sapiens OX=9606 GN=IGKV1-9
20	P0DP24	0.16493	1.45	1.45	5	Calmodulin-2 OS=Homo sapiens OX=9606 GN=CALM2
	P0DP23					Calmodulin-1 OS=Homo sapiens OX=9606 GN=CALM1
	P0DP25					Calmodulin-3 OS=Homo sapiens OX=9606 GN=CALM3
21	P24158	0.16938	0.44	2.29	2	Myeloblastin OS=Homo sapiens OX=9606 GN=PRTN3
22	P08185	0.20533	1.43	1.43	12	Corticosteroid-binding globulin OS=Homo sapiens OX=9606 GN=SERPINA6
23	P00749	0.2072	0.76	1.32	5	Urokinase-type plasminogen activator OS=Homo sapiens OX=9606 GN=PLAU
24	O00468	0.22176	1.34	1.34	6	Agrin OS=Homo sapiens OX=9606 GN=AGRN
25	P08571	0.22206	1.25	1.25	15	Monocyte differentiation antigen CD14 OS=Homo sapiens OX=9606 GN=CD14
26	Q15262	0.22429	1.61	1.61	3	Receptor-type tyrosine-protein phosphatase kappa OS=Homo sapiens OX=9606 GN=PTPRK
27	Q14624	0.22587	1.09	1.09	45	Inter-alpha-trypsin inhibitor heavy chain H4 OS=Homo sapiens OX=9606 GN=ITIH4
28	P01714	0.23613	1.51	1.51	3	Immunoglobulin lambda variable 3-19 OS=Homo sapiens OX=9606 GN=IGLV3-19
29	P29992	0.24357	0.64	1.57	2	Guanine nucleotide-binding protein subunit alpha-11 OS=Homo sapiens OX=9606 GN=GNA11
	O95837					Guanine nucleotide-binding protein subunit alpha-14 OS=Homo sapiens OX=9606 GN=GNA14
30	P43121	0.26495	1.22	1.22	13	Cell surface glycoprotein MUC18 OS=Homo sapiens OX=9606 GN=MCAM
31	P08758	0.26967	0.78	1.28	7	Annexin A5 OS=Homo sapiens OX=9606 GN=ANXA5
32	P06312	0.28988	1.29	1.29	8	Immunoglobulin kappa variable 4-1 OS=Homo sapiens OX=9606 GN=IGKV4-1
33	Q16270	0.29369	1.52	1.52	6	Insulin-like growth factor-binding protein 7 OS=Homo sapiens OX=9606 GN=IGFBP7
34	Q01105	0.29975	0.55	1.8	3	Protein SET OS=Homo sapiens OX=9606 GN=SET
35	P06734	0.31044	1.44	1.44	2	Low affinity immunoglobulin epsilon Fc receptor OS=Homo sapiens OX=9606 GN=FCER2
36	Q8IWA5	0.31177	0.61	1.63	2	Choline transporter-like protein 2 OS=Homo sapiens OX=9606 GN=SLC44A2
37	Q9UNN8	0.32346	0.81	1.23	26	Endothelial protein C receptor OS=Homo sapiens OX=9606 GN=PROCR
38	P98172	0.33268	1.44	1.44	4	Ephrin-B1 OS=Homo sapiens OX=9606 GN=EFNB1
39	O00584	0.33811	1.43	1.43	4	Ribonuclease T2 OS=Homo sapiens OX=9606 GN=RNASET2
40	Q06481	0.3388	0.75	1.33	2	Amyloid-like protein 2 OS=Homo sapiens OX=9606 GN=APLP2
41	P17900	0.34072	1.36	1.36	5	Ganglioside GM2 activator OS=Homo sapiens OX=9606 GN=GM2A
42	P01717	0.34381	1.25	1.25	2	Immunoglobulin lambda variable 3-25 OS=Homo sapiens OX=9606 GN=IGLV3-25
	A0A075B6K4					Immunoglobulin lambda variable 3-10 OS=Homo sapiens OX=9606 GN=IGLV3-10
43	P0DOX5	0.34781	1.41	1.41	7	Immunoglobulin gamma-1 heavy chain OS=Homo sapiens OX=9606
44	P20061	0.39026	0.69	1.44	5	Transcobalamin-1 OS=Homo sapiens OX=9606 GN=TCN1
45	P02753	0.39072	1.28	1.28	10	Retinol-binding protein 4 OS=Homo sapiens OX=9606 GN=RBP4
46	Q92692	0.39111	2.21	2.21	3	Nectin-2 OS=Homo sapiens OX=9606 GN=NECTIN2
47	A0A087WSY6	0.39319	1.22	1.22	8	Immunoglobulin kappa variable 3D-15 OS=Homo sapiens OX=9606 GN=IGKV3D-15
	P01624					Immunoglobulin kappa variable 3-15 OS=Homo sapiens OX=9606 GN=IGKV3-15
48	Q7Z7M0	0.3951	0.75	1.33	3	Multiple epidermal growth factor-like domains protein 8 OS=Homo sapiens OX=9606 GN=MEGF8
49	P06733	0.396	0.83	1.2	16	Alpha-enolase OS=Homo sapiens OX=9606 GN=ENO1
50	P55287	0.4015	1.29	1.29	13	Cadherin-11 OS=Homo sapiens OX=9606 GN=CDH11
51	P19652	0.41067	1.24	1.24	7	Alpha-1-acid glycoprotein 2 OS=Homo sapiens OX=9606 GN=ORM2
52	Q02487	0.41462	1.14	1.14	16	Desmocollin-2 OS=Homo sapiens OX=9606 GN=DSC2
53	P31025	0.41757	1.39	1.39	6	Lipocalin-1 OS=Homo sapiens OX=9606 GN=LCN1
54	Q8NHJ6	0.42588	0.56	1.8	2	Leukocyte immunoglobulin-like receptor subfamily B member 4 OS=Homo sapiens OX=9606 GN=LILRB4
55	P05937	0.42933	0.69	1.45	9	Calbindin OS=Homo sapiens OX=9606 GN=CALB1
56	P60953	0.43851	0.69	1.44	2	Cell division control protein 42 homolog OS=Homo sapiens OX=9606 GN=CDC42
57	P14780	0.43899	0.75	1.33	4	Matrix metalloproteinase-9 OS=Homo sapiens OX=9606 GN=MMP9
58	Q9NY25	0.43949	0.67	1.48	3	C-type lectin domain family 5 member A OS=Homo sapiens OX=9606 GN=CLEC5A
59	Q9Y4C0	0.44367	1.25	1.25	3	Neurexin-3 OS=Homo sapiens OX=9606 GN=NRXN3
60	P55259	0.45173	0.7	1.43	2	Pancreatic secretory granule membrane major glycoprotein GP2 OS=Homo sapiens OX=9606 GN=GP2
61	P15814	0.45443	1.35	1.35	3	Immunoglobulin lambda-like polypeptide 1 OS=Homo sapiens OX=9606 GN=IGLL1
62	Q13421	0.48022	1.29	1.29	2	Mesothelin OS=Homo sapiens OX=9606 GN=MSLN
63	Q9P121	0.48237	1.16	1.16	4	Neurotrimin OS=Homo sapiens OX=9606 GN=NTM
64	P62937	0.5005	0.77	1.3	3	Peptidyl-prolyl cis-trans isomerase A OS=Homo sapiens OX=9606 GN=PPIA
65	O96033	0.50228	0.79	1.26	2	Molybdopterin synthase sulfur carrier subunit OS=Homo sapiens OX=9606 GN=MOCS2
66	P05067	0.532	0.98	1.02	5	Amyloid-beta A4 protein OS=Homo sapiens OX=9606 GN=APP
67	Q8WUM4	0.55164	0.67	1.48	2	Programmed cell death 6-interacting protein OS=Homo sapiens OX=9606 GN=PDCD6IP
68	P35241	0.58882	0.75	1.33	2	Radixin OS=Homo sapiens OX=9606 GN=RDX
69	P11597	0.58922	0.68	1.46	3	Cholesteryl ester transfer protein OS=Homo sapiens OX=9606 GN=CETP
70	Q16849	0.59286	0.9	1.11	2	Receptor-type tyrosine-protein phosphatase-like N OS=Homo sapiens OX=9606 GN=PTPRN
71	P04004	0.59319	1.18	1.18	4	Vitronectin OS=Homo sapiens OX=9606 GN=VTN
72	P35579	0.59547	0.58	1.73	6	Myosin-9 OS=Homo sapiens OX=9606 GN=MYH9
73	Q92484	0.60249	1.3	1.3	2	Acid sphingomyelinase-like phosphodiesterase 3a OS=Homo sapiens OX=9606 GN=SMPDL3A
74	P12821	0.60505	0.77	1.3	3	Angiotensin-converting enzyme OS=Homo sapiens OX=9606 GN=ACE
75	Q9HCU0	0.60768	0.8	1.25	3	Endosialin OS=Homo sapiens OX=9606 GN=CD248
76	P11684	0.61037	1.23	1.23	10	Uteroglobin OS=Homo sapiens OX=9606 GN=SCGB1A1
77	P08670	0.61105	0.78	1.28	3	Vimentin OS=Homo sapiens OX=9606 GN=VIM
	P14136					Glial fibrillary acidic protein OS=Homo sapiens OX=9606 GN=GFAP
78	P09603	0.61105	1.12	1.12	12	Macrophage colony-stimulating factor 1 OS=Homo sapiens OX=9606 GN=CSF1
79	P01859	0.616	1.46	1.46	3	Immunoglobulin heavy constant gamma 2 OS=Homo sapiens OX=9606 GN=IGHG2
	Q9NPG3					Ubinuclein-1 OS=Homo sapiens OX=9606 GN=UBN1
80	Q6UXG3	0.62089	1.16	1.16	3	CMRF35-like molecule 9 OS=Homo sapiens OX=9606 GN=CD300LG
81	P40189	0.6236	1.28	1.28	2	Interleukin-6 receptor subunit beta OS=Homo sapiens OX=9606 GN=IL6ST
82	P16403	0.62523	0.69	1.45	2	Histone H1.2 OS=Homo sapiens OX=9606 GN=HIST1H1C
83	P02794	0.62667	0.79	1.27	2	Ferritin heavy chain OS=Homo sapiens OX=9606 GN=FTH1
84	P02763	0.6278	1.2	1.2	19	Alpha-1-acid glycoprotein 1 OS=Homo sapiens OX=9606 GN=ORM1
85	Q14982	0.62883	0.89	1.13	10	Opioid-binding protein/cell adhesion molecule OS=Homo sapiens OX=9606 GN=OPCML
86	P05062	0.62916	1.19	1.19	4	Fructose-bisphosphate aldolase B OS=Homo sapiens OX=9606 GN=ALDOB
87	Q02413	0.63	1.2	1.2	5	Desmoglein-1 OS=Homo sapiens OX=9606 GN=DSG1
88	P35030	0.63271	0.61	1.65	2	Trypsin-3 OS=Homo sapiens OX=9606 GN=PRSS3
89	P15311	0.63419	0.79	1.27	5	Ezrin OS=Homo sapiens OX=9606 GN=EZR
90	P01594	0.63425	1.17	1.17	2	Immunoglobulin kappa variable 1-33 OS=Homo sapiens OX=9606 GN=IGKV1-33
	P01593					Immunoglobulin kappa variable 1D-33 OS=Homo sapiens OX=9606 GN=IGKV1D-33
91	P16035	0.63566	0.65	1.53	2	Metalloproteinase inhibitor 2 OS=Homo sapiens OX=9606 GN=TIMP2
92	P09564	0.63808	1.24	1.24	3	T-cell antigen CD7 OS=Homo sapiens OX=9606 GN=CD7
93	P53990	0.64278	0.7	1.43	3	IST1 homolog OS=Homo sapiens OX=9606 GN=IST1
94	P51149	0.64533	0.9	1.11	4	Ras-related protein Rab-7a OS=Homo sapiens OX=9606 GN=RAB7A
95	P14923	0.64842	0.77	1.3	3	Junction plakoglobin OS=Homo sapiens OX=9606 GN=JUP
96	Q12860	0.67257	0.95	1.05	17	Contactin-1 OS=Homo sapiens OX=9606 GN=CNTN1
97	Q9HCN6	0.67315	1.19	1.19	8	Platelet glycoprotein VI OS=Homo sapiens OX=9606 GN=GP6
98	P04350	0.67375	0.64	1.56	2	Tubulin beta-4A chain OS=Homo sapiens OX=9606 GN=TUBB4A
	P07437					Tubulin beta chain OS=Homo sapiens OX=9606 GN=TUBB
	P68371					Tubulin beta-4B chain OS=Homo sapiens OX=9606 GN=TUBB4B
99	Q8IWU5	0.68859	0.77	1.3	3	Extracellular sulfatase Sulf-2 OS=Homo sapiens OX=9606 GN=SULF2
100	O00299	0.69529	0.71	1.4	2	Chloride intracellular channel protein 1 OS=Homo sapiens OX=9606 GN=CLIC1
101	A0A0C4DH73	0.69608	1.2	1.2	4	Immunoglobulin kappa variable 1-12 OS=Homo sapiens OX=9606 GN=IGKV1-12
	P01611					Immunoglobulin kappa variable 1D-12 OS=Homo sapiens OX=9606 GN=IGKV1D-12
102	P30530	0.73075	0.9	1.12	14	Tyrosine-protein kinase receptor UFO OS=Homo sapiens OX=9606 GN=AXL
103	Q9BYF1	0.73333	0.69	1.44	2	Angiotensin-converting enzyme 2 OS=Homo sapiens OX=9606 GN=ACE2
104	P09467	0.73333	1.17	1.17	3	Fructose-1,6-bisphosphatase 1 OS=Homo sapiens OX=9606 GN=FBP1
105	Q15323	0.74159	1.07	1.07	4	Keratin, type I cuticular Ha1 OS=Homo sapiens OX=9606 GN=KRT31
	O76009					Keratin, type I cuticular Ha3-I OS=Homo sapiens OX=9606 GN=KRT33A
	Q14525					Keratin, type I cuticular Ha3-II OS=Homo sapiens OX=9606 GN=KRT33B
106	P12273	0.77694	1.45	1.45	5	Prolactin-inducible protein OS=Homo sapiens OX=9606 GN=PIP
107	P07333	0.77694	0.82	1.22	3	Macrophage colony-stimulating factor 1 receptor OS=Homo sapiens OX=9606 GN=CSF1R
108	P07711	0.78453	1.26	1.26	6	Cathepsin L1 OS=Homo sapiens OX=9606 GN=CTSL
109	P52758	0.78499	1.16	1.16	5	2-iminobutanoate/2-iminopropanoate deaminase OS=Homo sapiens OX=9606 GN=RIDA
110	P23284	0.78554	1.28	1.28	4	Peptidyl-prolyl cis-trans isomerase B OS=Homo sapiens OX=9606 GN=PPIB
111	Q8IZA0	0.7865	1.15	1.15	2	Dyslexia-associated protein KIAA0319-like protein OS=Homo sapiens OX=9606 GN=KIAA0319L
112	Q7LBR1	0.78711	0.6	1.66	2	Charged multivesicular body protein 1b OS=Homo sapiens OX=9606 GN=CHMP1B
113	Q8TDQ0	0.78871	1.44	1.44	3	Hepatitis A virus cellular receptor 2 OS=Homo sapiens OX=9606 GN=HAVCR2
114	A0A075B6S5	0.80186	1.34	1.34	2	Immunoglobulin kappa variable 1-27 OS=Homo sapiens OX=9606 GN=IGKV1-27
	A0A087WSZ0					Immunoglobulin kappa variable 1D-8 OS=Homo sapiens OX=9606 GN=IGKV1D-8
115	Q9NU53	0.80186	0.87	1.15	2	Glycoprotein integral membrane protein 1 OS=Homo sapiens OX=9606 GN=GINM1
116	P14384	0.81053	1.07	1.07	13	Carboxypeptidase M OS=Homo sapiens OX=9606 GN=CPM
117	Q92752	0.8108	1.12	1.12	3	Tenascin-R OS=Homo sapiens OX=9606 GN=TNR
118	Q8WZ42	0.82457	0.83	1.21	5	Titin OS=Homo sapiens OX=9606 GN=TTN
119	P01718	0.82457	1.2	1.2	2	Immunoglobulin lambda variable 3-27 OS=Homo sapiens OX=9606 GN=IGLV3-27
120	P01024	0.82905	0.77	1.29	5	Complement C3 OS=Homo sapiens OX=9606 GN=C3
121	Q14019	0.82923	1.23	1.23	6	Coactosin-like protein OS=Homo sapiens OX=9606 GN=COTL1
122	Q08334	0.82923	1.14	1.14	4	Interleukin-10 receptor subunit beta OS=Homo sapiens OX=9606 GN=IL10RB
123	Q8N126	0.82961	1.05	1.05	5	Cell adhesion molecule 3 OS=Homo sapiens OX=9606 GN=CADM3
124	Q9Y624	0.82961	1.16	1.16	4	Junctional adhesion molecule A OS=Homo sapiens OX=9606 GN=F11R
125	Q96C23	0.82982	1.25	1.25	3	Aldose 1-epimerase OS=Homo sapiens OX=9606 GN=GALM
126	P21333	0.82982	0.96	1.04	13	Filamin-A OS=Homo sapiens OX=9606 GN=FLNA
127	P07237	0.83003	0.85	1.17	7	Protein disulfide-isomerase OS=Homo sapiens OX=9606 GN=P4HB
128	Q13740	0.83067	1.19	1.19	2	CD166 antigen OS=Homo sapiens OX=9606 GN=ALCAM
129	P58499	0.83182	0.86	1.17	2	Protein FAM3B OS=Homo sapiens OX=9606 GN=FAM3B
130	Q9BX67	0.83206	1.04	1.04	2	Junctional adhesion molecule C OS=Homo sapiens OX=9606 GN=JAM3
131	P14324	0.83231	0.67	1.5	2	Farnesyl pyrophosphate synthase OS=Homo sapiens OX=9606 GN=FDPS
132	Q9BQ51	0.83256	0.9	1.11	4	Programmed cell death 1 ligand 2 OS=Homo sapiens OX=9606 GN=PDCD1LG2
133	O95969	0.83283	0.81	1.24	2	Secretoglobin family 1D member 2 OS=Homo sapiens OX=9606 GN=SCGB1D2
134	P17174	0.83341	0.92	1.09	3	Aspartate aminotransferase, cytoplasmic OS=Homo sapiens OX=9606 GN=GOT1
135	O75340	0.83341	0.85	1.17	3	Programmed cell death protein 6 OS=Homo sapiens OX=9606 GN=PDCD6
136	Q8WVQ1	0.83341	0.87	1.15	3	Soluble calcium-activated nucleotidase 1 OS=Homo sapiens OX=9606 GN=CANT1
137	P45877	0.83816	1.18	1.18	3	Peptidyl-prolyl cis-trans isomerase C OS=Homo sapiens OX=9606 GN=PPIC
138	P23528	0.84365	0.83	1.2	2	Cofilin-1 OS=Homo sapiens OX=9606 GN=CFL1
139	Q8WZ75	0.8624	0.87	1.15	15	Roundabout homolog 4 OS=Homo sapiens OX=9606 GN=ROBO4
140	P01602	0.8624	1.3	1.3	3	Immunoglobulin kappa variable 1-5 OS=Homo sapiens OX=9606 GN=IGKV1-5
141	Q10588	0.86939	0.93	1.08	3	ADP-ribosyl cyclase/cyclic ADP-ribose hydrolase 2 OS=Homo sapiens OX=9606 GN=BST1
142	O00754	0.87628	0.78	1.28	2	Lysosomal alpha-mannosidase OS=Homo sapiens OX=9606 GN=MAN2B1
143	Q8IUL8	0.87759	1.11	1.11	5	Cartilage intermediate layer protein 2 OS=Homo sapiens OX=9606 GN=CILP2
144	P32119	0.87759	1.34	1.34	4	Peroxiredoxin-2 OS=Homo sapiens OX=9606 GN=PRDX2
145	Q13404	0.88122	0.84	1.18	5	Ubiquitin-conjugating enzyme E2 variant 1 OS=Homo sapiens OX=9606 GN=UBE2V1
146	Q9BRT3	0.88122	0.92	1.09	2	Migration and invasion enhancer 1 OS=Homo sapiens OX=9606 GN=MIEN1
147	P22223	0.88654	1.16	1.16	3	Cadherin-3 OS=Homo sapiens OX=9606 GN=CDH3
148	Q9UHL4	0.88654	1.19	1.19	8	Dipeptidyl peptidase 2 OS=Homo sapiens OX=9606 GN=DPP7
149	P13798	0.89158	0.87	1.15	2	Acylamino-acid-releasing enzyme OS=Homo sapiens OX=9606 GN=APEH
150	P05387	0.89299	1.29	1.29	3	60S acidic ribosomal protein P2 OS=Homo sapiens OX=9606 GN=RPLP2
151	P13473	0.8934	0.88	1.14	7	Lysosome-associated membrane glycoprotein 2 OS=Homo sapiens OX=9606 GN=LAMP2
152	P78417	0.8934	0.81	1.23	5	Glutathione S-transferase omega-1 OS=Homo sapiens OX=9606 GN=GSTO1
153	P69905	0.89817	1.18	1.18	10	Hemoglobin subunit alpha OS=Homo sapiens OX=9606 GN=HBA1
154	O75369	0.9	0.89	1.12	8	Filamin-B OS=Homo sapiens OX=9606 GN=FLNB
155	P09211	0.90186	0.76	1.31	10	Glutathione S-transferase P OS=Homo sapiens OX=9606 GN=GSTP1
156	Q9Y4L1	0.90426	0.66	1.52	2	Hypoxia up-regulated protein 1 OS=Homo sapiens OX=9606 GN=HYOU1
157	P10586	0.91027	0.86	1.16	3	Receptor-type tyrosine-protein phosphatase F OS=Homo sapiens OX=9606 GN=PTPRF
158	Q8N3J6	0.92206	1.03	1.03	3	Cell adhesion molecule 2 OS=Homo sapiens OX=9606 GN=CADM2
159	P25940	0.924	0.86	1.16	3	Collagen alpha-3(V) chain OS=Homo sapiens OX=9606 GN=COL5A3
160	P13796	0.9527	0.73	1.37	9	Plastin-2 OS=Homo sapiens OX=9606 GN=LCP1
161	Q9BYE9	0.9527	1.04	1.04	15	Cadherin-related family member 2 OS=Homo sapiens OX=9606 GN=CDHR2
162	P09619	0.95947	0.86	1.17	5	Platelet-derived growth factor receptor beta OS=Homo sapiens OX=9606 GN=PDGFRB
163	Q99574	0.96156	0.91	1.1	11	Neuroserpin OS=Homo sapiens OX=9606 GN=SERPINI1
164	A0A0B4J2D9	0.96156	1.26	1.26	4	Immunoglobulin kappa variable 1D-13 OS=Homo sapiens OX=9606 GN=IGKV1D-13
	P0DP09					Immunoglobulin kappa variable 1-13 OS=Homo sapiens OX=9606 GN=IGKV1-13
165	Q15828	0.96583	1.14	1.14	5	Cystatin-M OS=Homo sapiens OX=9606 GN=CST6
166	P19827	0.96903	1.15	1.15	3	Inter-alpha-trypsin inhibitor heavy chain H1 OS=Homo sapiens OX=9606 GN=ITIH1
167	P08236	0.97111	1.07	1.07	23	Beta-glucuronidase OS=Homo sapiens OX=9606 GN=GUSB
168	P23468	0.97224	0.91	1.1	2	Receptor-type tyrosine-protein phosphatase delta OS=Homo sapiens OX=9606 GN=PTPRD
169	P08174	0.97321	1.27	1.27	2	Complement decay-accelerating factor OS=Homo sapiens OX=9606 GN=CD55
170	A0A0A0MRZ8	0.97321	1.17	1.17	5	Immunoglobulin kappa variable 3D-11 OS=Homo sapiens OX=9606 GN=IGKV3D-11
	P04433					Immunoglobulin kappa variable 3-11 OS=Homo sapiens OX=9606 GN=IGKV3-11
171	P14543	0.97321	1.12	1.12	24	Nidogen-1 OS=Homo sapiens OX=9606 GN=NID1
172	O95297	0.99563	0.88	1.14	2	Myelin protein zero-like protein 1 OS=Homo sapiens OX=9606 GN=MPZL1
173	Q5ZPR3	1	0.95	1.05	6	CD276 antigen OS=Homo sapiens OX=9606 GN=CD276
174	P35052	1	0.72	1.38	2	Glypican-1 OS=Homo sapiens OX=9606 GN=GPC1
175	P10619	1	1.14	1.14	8	Lysosomal protective protein OS=Homo sapiens OX=9606 GN=CTSA
176	P06865	1	0.97	1.03	17	Beta-hexosaminidase subunit alpha OS=Homo sapiens OX=9606 GN=HEXA
177	P05155	1	0.99	1.01	31	Plasma protease C1 inhibitor OS=Homo sapiens OX=9606 GN=SERPING1
178	P01019	1	1.25	1.25	8	Angiotensinogen OS=Homo sapiens OX=9606 GN=AGT
179	Q13449	1	0.95	1.05	2	Limbic system-associated membrane protein OS=Homo sapiens OX=9606 GN=LSAMP
180	P29323	1	0.98	1.02	4	Ephrin type-B receptor 2 OS=Homo sapiens OX=9606 GN=EPHB2
181	P08473	1	0.95	1.05	4	Neprilysin OS=Homo sapiens OX=9606 GN=MME
182	P10599	1	1.01	1.01	8	Thioredoxin OS=Homo sapiens OX=9606 GN=TXN
183	Q15847	1	1.13	1.13	2	Adipogenesis regulatory factor OS=Homo sapiens OX=9606 GN=ADIRF
184	Q14315	1	1.06	1.06	4	Filamin-C OS=Homo sapiens OX=9606 GN=FLNC
185	P61457	1	0.9	1.11	2	Pterin-4-alpha-carbinolamine dehydratase OS=Homo sapiens OX=9606 GN=PCBD1
186	P11117	1	1.22	1.22	10	Lysosomal acid phosphatase OS=Homo sapiens OX=9606 GN=ACP2
187	Q14515	1	1.02	1.02	3	SPARC-like protein 1 OS=Homo sapiens OX=9606 GN=SPARCL1
188	P22352	1	0.98	1.02	3	Glutathione peroxidase 3 OS=Homo sapiens OX=9606 GN=GPX3
189	P22105	1	1	1	36	Tenascin-X OS=Homo sapiens OX=9606 GN=TNXB
190	Q96S96	1	1.06	1.06	6	Phosphatidylethanolamine-binding protein 4 OS=Homo sapiens OX=9606 GN=PEBP4
191	P80748	1	0.98	1.02	3	Immunoglobulin lambda variable 3-21 OS=Homo sapiens OX=9606 GN=IGLV3-21
192	P61970	1	1.21	1.21	6	Nuclear transport factor 2 OS=Homo sapiens OX=9606 GN=NUTF2
193	P16870	1	1.14	1.14	2	Carboxypeptidase E OS=Homo sapiens OX=9606 GN=CPE
194	P01008	1	0.98	1.02	14	Antithrombin-III OS=Homo sapiens OX=9606 GN=SERPINC1
195	Q16819	1	0.99	1.01	2	Meprin A subunit alpha OS=Homo sapiens OX=9606 GN=MEP1A
196	Q9H8L6	1	1.12	1.12	8	Multimerin-2 OS=Homo sapiens OX=9606 GN=MMRN2
197	P02751	1	0.98	1.02	61	Fibronectin OS=Homo sapiens OX=9606 GN=FN1
198	P02647	1	1.05	1.05	6	Apolipoprotein A-I OS=Homo sapiens OX=9606 GN=APOA1
199	P08263	1	1.3	1.3	4	Glutathione S-transferase A1 OS=Homo sapiens OX=9606 GN=GSTA1
	P09210					Glutathione S-transferase A2 OS=Homo sapiens OX=9606 GN=GSTA2
200	P40121	1	0.97	1.03	2	Macrophage-capping protein OS=Homo sapiens OX=9606 GN=CAPG
201	O43570	1	1.09	1.09	2	Carbonic anhydrase 12 OS=Homo sapiens OX=9606 GN=CA12
202	P10645	1	0.98	1.02	4	Chromogranin-A OS=Homo sapiens OX=9606 GN=CHGA
203	P11142	1	0.98	1.02	10	Heat shock cognate 71 kDa protein OS=Homo sapiens OX=9606 GN=HSPA8
204	Q9Y2E5	1	1.04	1.04	13	Epididymis-specific alpha-mannosidase OS=Homo sapiens OX=9606 GN=MAN2B2
205	Q15365	1	1.09	1.09	2	Poly(rC)-binding protein 1 OS=Homo sapiens OX=9606 GN=PCBP1
206	P40926	1	0.9	1.11	3	Malate dehydrogenase, mitochondrial OS=Homo sapiens OX=9606 GN=MDH2
207	P01876	1	0.87	1.15	6	Immunoglobulin heavy constant alpha 1 OS=Homo sapiens OX=9606 GN=IGHA1
208	Q96J84	1	0.91	1.1	4	Kin of IRRE-like protein 1 OS=Homo sapiens OX=9606 GN=KIRREL1
209	Q9BY67	1	1.13	1.13	12	Cell adhesion molecule 1 OS=Homo sapiens OX=9606 GN=CADM1
210	A0A075B6S2	1	1.21	1.21	2	Immunoglobulin kappa variable 2D-29 OS=Homo sapiens OX=9606 GN=IGKV2D-29
211	P02792	1	0.85	1.18	3	Ferritin light chain OS=Homo sapiens OX=9606 GN=FTL
212	O43278	1	1.06	1.06	4	Kunitz-type protease inhibitor 1 OS=Homo sapiens OX=9606 GN=SPINT1
213	P04179	1	1.06	1.06	2	Superoxide dismutase [Mn], mitochondrial OS=Homo sapiens OX=9606 GN=SOD2
214	P01023	1	1.06	1.06	12	Alpha-2-macroglobulin OS=Homo sapiens OX=9606 GN=A2M
215	Q53FA7	1	1.16	1.16	2	Quinone oxidoreductase PIG3 OS=Homo sapiens OX=9606 GN=TP53I3
216	O75882	1	0.94	1.06	12	Attractin OS=Homo sapiens OX=9606 GN=ATRN
217	Q5SZK8	1	1.02	1.02	6	FRAS1-related extracellular matrix protein 2 OS=Homo sapiens OX=9606 GN=FREM2
218	Q8NBJ4	1	1.14	1.14	6	Golgi membrane protein 1 OS=Homo sapiens OX=9606 GN=GOLM1
219	Q15223	1	0.92	1.09	6	Nectin-1 OS=Homo sapiens OX=9606 GN=NECTIN1
220	O60494	1	0.9	1.11	25	Cubilin OS=Homo sapiens OX=9606 GN=CUBN
221	Q9UIB8	1	0.97	1.03	4	SLAM family member 5 OS=Homo sapiens OX=9606 GN=CD84
222	P62258	1	1.01	1.01	2	14-3-3 protein epsilon OS=Homo sapiens OX=9606 GN=YWHAE
223	Q9NSB4	1	1.26	1.26	3	Keratin, type II cuticular Hb2 OS=Homo sapiens OX=9606 GN=KRT82
224	P78330	1	1	1	2	Phosphoserine phosphatase OS=Homo sapiens OX=9606 GN=PSPH
225	P29622	1	0.89	1.13	7	Kallistatin OS=Homo sapiens OX=9606 GN=SERPINA4
226	P12955	1	1.13	1.13	3	Xaa-Pro dipeptidase OS=Homo sapiens OX=9606 GN=PEPD
227	Q96FQ6	1	0.84	1.19	2	Protein S100-A16 OS=Homo sapiens OX=9606 GN=S100A16
228	P16930	1	1.02	1.02	9	Fumarylacetoacetase OS=Homo sapiens OX=9606 GN=FAH
229	P00736	1	1.11	1.11	18	Complement C1r subcomponent OS=Homo sapiens OX=9606 GN=C1R
	Q9NZP8					Complement C1r subcomponent-like protein OS=Homo sapiens OX=9606 GN=C1RL
230	P05543	1	1.02	1.02	13	Thyroxine-binding globulin OS=Homo sapiens OX=9606 GN=SERPINA7
231	P02766	1	0.96	1.04	23	Transthyretin OS=Homo sapiens OX=9606 GN=TTR
232	Q96FE7	1	0.88	1.14	4	Phosphoinositide-3-kinase-interacting protein 1 OS=Homo sapiens OX=9606 GN=PIK3IP1
233	P06280	1	1.22	1.22	7	Alpha-galactosidase A OS=Homo sapiens OX=9606 GN=GLA
234	P15848	1	0.9	1.11	7	Arylsulfatase B OS=Homo sapiens OX=9606 GN=ARSB
235	P01011	1	1.04	1.04	35	Alpha-1-antichymotrypsin OS=Homo sapiens OX=9606 GN=SERPINA3
236	P11279	1	0.87	1.15	4	Lysosome-associated membrane glycoprotein 1 OS=Homo sapiens OX=9606 GN=LAMP1
237	P15144	1	0.94	1.06	39	Aminopeptidase N OS=Homo sapiens OX=9606 GN=ANPEP
238	P99999	1	0.58	1.74	3	Cytochrome c OS=Homo sapiens OX=9606 GN=CYCS
239	P04083	1	0.98	1.02	11	Annexin A1 OS=Homo sapiens OX=9606 GN=ANXA1
240	Q9H159	1	1.01	1.01	3	Cadherin-19 OS=Homo sapiens OX=9606 GN=CDH19
241	P36955	1	1	1	2	Pigment epithelium-derived factor OS=Homo sapiens OX=9606 GN=SERPINF1
242	P35754	1	1.05	1.05	2	Glutaredoxin-1 OS=Homo sapiens OX=9606 GN=GLRX
243	P10253	1	1.11	1.11	91	Lysosomal alpha-glucosidase OS=Homo sapiens OX=9606 GN=GAA
244	Q08345	1	1.11	1.11	2	Epithelial discoidin domain-containing receptor 1 OS=Homo sapiens OX=9606 GN=DDR1
245	Q06830	1	1.28	1.28	5	Peroxiredoxin-1 OS=Homo sapiens OX=9606 GN=PRDX1
246	P21802	1	1.13	1.13	2	Fibroblast growth factor receptor 2 OS=Homo sapiens OX=9606 GN=FGFR2
247	P32004	1	1.05	1.05	4	Neural cell adhesion molecule L1 OS=Homo sapiens OX=9606 GN=L1CAM
248	Q7KYR7	1	0.89	1.13	3	Butyrophilin subfamily 2 member A1 OS=Homo sapiens OX=9606 GN=BTN2A1
249	Q969P0	1	0.91	1.1	4	Immunoglobulin superfamily member 8 OS=Homo sapiens OX=9606 GN=IGSF8
250	P54764	1	1.2	1.2	2	Ephrin type-A receptor 4 OS=Homo sapiens OX=9606 GN=EPHA4
251	O43598	1	1.12	1.12	4	2'-deoxynucleoside 5'-phosphate N-hydrolase 1 OS=Homo sapiens OX=9606 GN=DNPH1
252	Q13477	1	1.01	1.01	7	Mucosal addressin cell adhesion molecule 1 OS=Homo sapiens OX=9606 GN=MADCAM1
253	Q9UKU9	1	1.12	1.12	3	Angiopoietin-related protein 2 OS=Homo sapiens OX=9606 GN=ANGPTL2
254	Q9H6Y7	1	0.98	1.02	2	E3 ubiquitin-protein ligase RNF167 OS=Homo sapiens OX=9606 GN=RNF167
255	P53634	1	0.87	1.15	11	Dipeptidyl peptidase 1 OS=Homo sapiens OX=9606 GN=CTSC
256	Q9UIV8	1	0.69	1.46	4	Serpin B13 OS=Homo sapiens OX=9606 GN=SERPINB13
257	P02765	1	1.01	1.01	18	Alpha-2-HS-glycoprotein OS=Homo sapiens OX=9606 GN=AHSG
258	Q5KU26	1	0.95	1.05	4	Collectin-12 OS=Homo sapiens OX=9606 GN=COLEC12
259	Q16651	1	0.96	1.04	6	Prostasin OS=Homo sapiens OX=9606 GN=PRSS8
260	P55285	1	1.13	1.13	6	Cadherin-6 OS=Homo sapiens OX=9606 GN=CDH6
261	Q8NFZ8	1	0.96	1.04	9	Cell adhesion molecule 4 OS=Homo sapiens OX=9606 GN=CADM4
262	P30740	1	0.73	1.36	31	Leukocyte elastase inhibitor OS=Homo sapiens OX=9606 GN=SERPINB1
263	Q9UBG3	1	0.62	1.6	7	Cornulin OS=Homo sapiens OX=9606 GN=CRNN
264	Q9Y646	1	1.06	1.06	13	Carboxypeptidase Q OS=Homo sapiens OX=9606 GN=CPQ
265	P16284	1	1.09	1.09	2	Platelet endothelial cell adhesion molecule OS=Homo sapiens OX=9606 GN=PECAM1
266	P13645	1	1.01	1.01	21	Keratin, type I cytoskeletal 10 OS=Homo sapiens OX=9606 GN=KRT10
267	P98160	1	1.02	1.02	53	Basement membrane-specific heparan sulfate proteoglycan core protein OS=Homo sapiens OX=9606 GN=HSPG2
268	P78385	1	0.58	1.72	2	Keratin, type II cuticular Hb3 OS=Homo sapiens OX=9606 GN=KRT83
	Q14533					Keratin, type II cuticular Hb1 OS=Homo sapiens OX=9606 GN=KRT81
	O43790					Keratin, type II cuticular Hb6 OS=Homo sapiens OX=9606 GN=KRT86
	P78386					Keratin, type II cuticular Hb5 OS=Homo sapiens OX=9606 GN=KRT85
269	Q9HAT2	1	1.06	1.06	7	Sialate O-acetylesterase OS=Homo sapiens OX=9606 GN=SIAE
270	Q6UXD5	1	0.91	1.1	4	Seizure 6-like protein 2 OS=Homo sapiens OX=9606 GN=SEZ6L2
271	Q9NPH3	1	0.95	1.05	2	Interleukin-1 receptor accessory protein OS=Homo sapiens OX=9606 GN=IL1RAP
272	Q8NC42	1	0.96	1.04	3	E3 ubiquitin-protein ligase RNF149 OS=Homo sapiens OX=9606 GN=RNF149
273	P27482	1	0.96	1.04	3	Calmodulin-like protein 3 OS=Homo sapiens OX=9606 GN=CALML3
274	O75144	1	0.91	1.09	4	ICOS ligand OS=Homo sapiens OX=9606 GN=ICOSLG
275	P31997	1	0.91	1.1	3	Carcinoembryonic antigen-related cell adhesion molecule 8 OS=Homo sapiens OX=9606 GN=CEACAM8
276	Q99715	1	1.07	1.07	19	Collagen alpha-1(XII) chain OS=Homo sapiens OX=9606 GN=COL12A1
277	Q12913	1	0.93	1.08	4	Receptor-type tyrosine-protein phosphatase eta OS=Homo sapiens OX=9606 GN=PTPRJ
278	P08195	1	0.97	1.03	2	4F2 cell-surface antigen heavy chain OS=Homo sapiens OX=9606 GN=SLC3A2
279	P04217	1	1.09	1.09	23	Alpha-1B-glycoprotein OS=Homo sapiens OX=9606 GN=A1BG
280	Q96NY8	1	1.02	1.02	8	Nectin-4 OS=Homo sapiens OX=9606 GN=NECTIN4
281	Q86YD3	1	0.76	1.31	2	Transmembrane protein 25 OS=Homo sapiens OX=9606 GN=TMEM25
282	P13598	1	1.03	1.03	3	Intercellular adhesion molecule 2 OS=Homo sapiens OX=9606 GN=ICAM2
283	P48637	1	0.95	1.06	6	Glutathione synthetase OS=Homo sapiens OX=9606 GN=GSS
284	P63261	1	0.77	1.29	16	Actin, cytoplasmic 2 OS=Homo sapiens OX=9606 GN=ACTG1
	P60709					Actin, cytoplasmic 1 OS=Homo sapiens OX=9606 GN=ACTB
285	Q9UBG0	1	0.97	1.03	2	C-type mannose receptor 2 OS=Homo sapiens OX=9606 GN=MRC2
286	P12111	1	0.94	1.06	16	Collagen alpha-3(VI) chain OS=Homo sapiens OX=9606 GN=COL6A3
287	P08294	1	0.86	1.16	6	Extracellular superoxide dismutase [Cu-Zn] OS=Homo sapiens OX=9606 GN=SOD3
288	P56537	1	1.01	1.01	2	Eukaryotic translation initiation factor 6 OS=Homo sapiens OX=9606 GN=EIF6
289	Q9H299	1	1.11	1.11	8	SH3 domain-binding glutamic acid-rich-like protein 3 OS=Homo sapiens OX=9606 GN=SH3BGRL3
290	P13646	1	0.8	1.25	4	Keratin, type I cytoskeletal 13 OS=Homo sapiens OX=9606 GN=KRT13
291	O75368	1	1	1	3	SH3 domain-binding glutamic acid-rich-like protein OS=Homo sapiens OX=9606 GN=SH3BGRL
292	O95998	1	0.81	1.24	2	Interleukin-18-binding protein OS=Homo sapiens OX=9606 GN=IL18BP
293	P16444	1	1.09	1.09	3	Dipeptidase 1 OS=Homo sapiens OX=9606 GN=DPEP1
294	Q14CN2	1	0.87	1.15	2	Calcium-activated chloride channel regulator 4 OS=Homo sapiens OX=9606 GN=CLCA4
295	P31151	1	0.97	1.03	10	Protein S100-A7 OS=Homo sapiens OX=9606 GN=S100A7
296	P18510	1	0.91	1.1	7	Interleukin-1 receptor antagonist protein OS=Homo sapiens OX=9606 GN=IL1RN
297	A0A075B6J9	1	0.94	1.07	2	Immunoglobulin lambda variable 2-18 OS=Homo sapiens OX=9606 GN=IGLV2-18
298	Q86UN3	1	1	1	4	Reticulon-4 receptor-like 2 OS=Homo sapiens OX=9606 GN=RTN4RL2
299	Q5JXA9	1	1	1	4	Signal-regulatory protein beta-2 OS=Homo sapiens OX=9606 GN=SIRPB2
300	O75503	1	1.13	1.13	2	Ceroid-lipofuscinosis neuronal protein 5 OS=Homo sapiens OX=9606 GN=CLN5
301	P02743	1	1.17	1.17	2	Serum amyloid P-component OS=Homo sapiens OX=9606 GN=APCS
302	P60174	1	0.77	1.3	9	Triosephosphate isomerase OS=Homo sapiens OX=9606 GN=TPI1
303	P50897	1	1.06	1.06	2	Palmitoyl-protein thioesterase 1 OS=Homo sapiens OX=9606 GN=PPT1
304	P01871	1	1.06	1.06	8	Immunoglobulin heavy constant mu OS=Homo sapiens OX=9606 GN=IGHM
	P0DOX6					Immunoglobulin mu heavy chain OS=Homo sapiens OX=9606
305	P39059	1	0.9	1.11	8	Collagen alpha-1(XV) chain OS=Homo sapiens OX=9606 GN=COL15A1
306	P02533	1	0.96	1.04	2	Keratin, type I cytoskeletal 14 OS=Homo sapiens OX=9606 GN=KRT14
307	Q6EMK4	1	1.05	1.05	14	Vasorin OS=Homo sapiens OX=9606 GN=VASN
308	P37802	1	0.76	1.32	2	Transgelin-2 OS=Homo sapiens OX=9606 GN=TAGLN2
309	P01036	1	0.97	1.03	2	Cystatin-S OS=Homo sapiens OX=9606 GN=CST4
310	Q5VUB5	1	1.09	1.09	2	Protein FAM171A1 OS=Homo sapiens OX=9606 GN=FAM171A1
311	P0DMV9	1	0.94	1.07	6	Heat shock 70 kDa protein 1B OS=Homo sapiens OX=9606 GN=HSPA1B
	P0DMV8					Heat shock 70 kDa protein 1A OS=Homo sapiens OX=9606 GN=HSPA1A
	P34931					Heat shock 70 kDa protein 1-like OS=Homo sapiens OX=9606 GN=HSPA1L
312	Q7Z5L0	1	1.2	1.2	3	Vitelline membrane outer layer protein 1 homolog OS=Homo sapiens OX=9606 GN=VMO1
313	P19256	1	0.95	1.05	2	Lymphocyte function-associated antigen 3 OS=Homo sapiens OX=9606 GN=CD58
314	P11021	1	0.91	1.1	11	Endoplasmic reticulum chaperone BiP OS=Homo sapiens OX=9606 GN=HSPA5
315	P01833	1	0.94	1.07	22	Polymeric immunoglobulin receptor OS=Homo sapiens OX=9606 GN=PIGR
316	Q9HB40	1	1.01	1.01	9	Retinoid-inducible serine carboxypeptidase OS=Homo sapiens OX=9606 GN=SCPEP1
317	P01601	1	0.86	1.16	4	Immunoglobulin kappa variable 1D-16 OS=Homo sapiens OX=9606 GN=IGKV1D-16
318	O43633	1	0.8	1.25	2	Charged multivesicular body protein 2a OS=Homo sapiens OX=9606 GN=CHMP2A
319	A0A075B6P5	1	0.97	1.03	7	Immunoglobulin kappa variable 2-28 OS=Homo sapiens OX=9606 GN=IGKV2-28
	P01615					Immunoglobulin kappa variable 2D-28 OS=Homo sapiens OX=9606 GN=IGKV2D-28
320	P05362	1	1.23	1.23	3	Intercellular adhesion molecule 1 OS=Homo sapiens OX=9606 GN=ICAM1
321	P22891	1	0.94	1.07	12	Vitamin K-dependent protein Z OS=Homo sapiens OX=9606 GN=PROZ
322	O60235	1	0.98	1.02	3	Transmembrane protease serine 11D OS=Homo sapiens OX=9606 GN=TMPRSS11D
323	P25815	1	1	1	5	Protein S100-P OS=Homo sapiens OX=9606 GN=S100P
324	P01721	1	0.98	1.02	2	Immunoglobulin lambda variable 6-57 OS=Homo sapiens OX=9606 GN=IGLV6-57
325	P04156	1	0.81	1.24	3	Major prion protein OS=Homo sapiens OX=9606 GN=PRNP
326	Q92597	1	0.84	1.19	2	Protein NDRG1 OS=Homo sapiens OX=9606 GN=NDRG1
327	Q6UX71	1	0.93	1.07	5	Plexin domain-containing protein 2 OS=Homo sapiens OX=9606 GN=PLXDC2
328	P07858	1	1.05	1.05	7	Cathepsin B OS=Homo sapiens OX=9606 GN=CTSB
329	P52565	1	0.9	1.11	2	Rho GDP-dissociation inhibitor 1 OS=Homo sapiens OX=9606 GN=ARHGDIA
330	Q16769	1	1.07	1.07	19	Glutaminyl-peptide cyclotransferase OS=Homo sapiens OX=9606 GN=QPCT
331	Q9Y5F6	1	0.96	1.04	3	Protocadherin gamma-C5 OS=Homo sapiens OX=9606 GN=PCDHGC5
332	P02768	1	0.81	1.23	133	Serum albumin OS=Homo sapiens OX=9606 GN=ALB
333	Q13510	1	0.99	1.01	13	Acid ceramidase OS=Homo sapiens OX=9606 GN=ASAH1
334	P04216	1	0.93	1.08	5	Thy-1 membrane glycoprotein OS=Homo sapiens OX=9606 GN=THY1
335	P01009	1	0.65	1.53	43	Alpha-1-antitrypsin OS=Homo sapiens OX=9606 GN=SERPINA1
336	P31949	1	1.13	1.13	3	Protein S100-A11 OS=Homo sapiens OX=9606 GN=S100A11
337	O00187	1	1.5	1.5	11	Mannan-binding lectin serine protease 2 OS=Homo sapiens OX=9606 GN=MASP2
338	Q12907	1	1.24	1.24	41	Vesicular integral-membrane protein VIP36 OS=Homo sapiens OX=9606 GN=LMAN2
339	Q99102	1	0.9	1.12	2	Mucin-4 OS=Homo sapiens OX=9606 GN=MUC4
340	Q02818	1	0.91	1.1	3	Nucleobindin-1 OS=Homo sapiens OX=9606 GN=NUCB1
341	O00560	1	0.97	1.03	7	Syntenin-1 OS=Homo sapiens OX=9606 GN=SDCBP
342	P51688	1	1.33	1.33	8	N-sulphoglucosamine sulphohydrolase OS=Homo sapiens OX=9606 GN=SGSH
343	P07195	1	0.99	1.01	5	L-lactate dehydrogenase B chain OS=Homo sapiens OX=9606 GN=LDHB
344	O75531	1	1.08	1.08	2	Barrier-to-autointegration factor OS=Homo sapiens OX=9606 GN=BANF1
345	Q86SQ4	1	0.96	1.04	2	Adhesion G-protein coupled receptor G6 OS=Homo sapiens OX=9606 GN=ADGRG6
346	P22304	1	0.86	1.16	5	Iduronate 2-sulfatase OS=Homo sapiens OX=9606 GN=IDS
347	Q05707	1	0.96	1.04	9	Collagen alpha-1(XIV) chain OS=Homo sapiens OX=9606 GN=COL14A1
348	Q13231	1	0.88	1.14	2	Chitotriosidase-1 OS=Homo sapiens OX=9606 GN=CHIT1
349	Q99497	1	1.08	1.08	5	Protein/nucleic acid deglycase DJ-1 OS=Homo sapiens OX=9606 GN=PARK7
350	P19835	1	1.22	1.22	15	Bile salt-activated lipase OS=Homo sapiens OX=9606 GN=CEL
351	Q13148	1	1.06	1.06	2	TAR DNA-binding protein 43 OS=Homo sapiens OX=9606 GN=TARDBP
352	P06753	1	0.63	1.58	2	Tropomyosin alpha-3 chain OS=Homo sapiens OX=9606 GN=TPM3
	P09493					Tropomyosin alpha-1 chain OS=Homo sapiens OX=9606 GN=TPM1
353	Q9H0W9	1	0.98	1.02	9	Ester hydrolase C11orf54 OS=Homo sapiens OX=9606 GN=C11orf54
354	P20160	1	0.64	1.57	3	Azurocidin OS=Homo sapiens OX=9606 GN=AZU1
355	Q03154	1	0.9	1.12	7	Aminoacylase-1 OS=Homo sapiens OX=9606 GN=ACY1
356	Q9Y287	1	1	1	2	Integral membrane protein 2B OS=Homo sapiens OX=9606 GN=ITM2B
357	Q8WVN6	1	1.04	1.04	24	Secreted and transmembrane protein 1 OS=Homo sapiens OX=9606 GN=SECTM1
358	P04430	1	1.05	1.05	3	Immunoglobulin kappa variable 1-16 OS=Homo sapiens OX=9606 GN=IGKV1-16
359	Q92520	1	1	1	9	Protein FAM3C OS=Homo sapiens OX=9606 GN=FAM3C
360	P02749	1	0.91	1.1	2	Beta-2-glycoprotein 1 OS=Homo sapiens OX=9606 GN=APOH
361	P06310	1	1.15	1.15	2	Immunoglobulin kappa variable 2-30 OS=Homo sapiens OX=9606 GN=IGKV2-30
	A0A075B6S6					Immunoglobulin kappa variable 2D-30 OS=Homo sapiens OX=9606 GN=IGKV2D-30
362	P04792	1	1.02	1.02	6	Heat shock protein beta-1 OS=Homo sapiens OX=9606 GN=HSPB1
363	Q96IY4	1	0.82	1.22	3	Carboxypeptidase B2 OS=Homo sapiens OX=9606 GN=CPB2
364	P0DOX2	1	0.88	1.14	5	Immunoglobulin alpha-2 heavy chain OS=Homo sapiens OX=9606
365	P42785	1	1.04	1.04	13	Lysosomal Pro-X carboxypeptidase OS=Homo sapiens OX=9606 GN=PRCP
366	P36957	1	0.83	1.21	2	Dihydrolipoyllysine-residue succinyltransferase component of 2-oxoglutarate dehydrogenase complex, mitochondrial OS=Homo sapiens OX=9606 GN=DLST
367	P15924	1	1.09	1.09	2	Desmoplakin OS=Homo sapiens OX=9606 GN=DSP
368	Q6GTX8	1	1.04	1.04	4	Leukocyte-associated immunoglobulin-like receptor 1 OS=Homo sapiens OX=9606 GN=LAIR1
369	Q13332	1	0.9	1.11	9	Receptor-type tyrosine-protein phosphatase S OS=Homo sapiens OX=9606 GN=PTPRS
370	P51654	1	1.31	1.31	2	Glypican-3 OS=Homo sapiens OX=9606 GN=GPC3
371	Q92542	1	1.1	1.1	2	Nicastrin OS=Homo sapiens OX=9606 GN=NCSTN
372	P00746	1	1.09	1.09	2	Complement factor D OS=Homo sapiens OX=9606 GN=CFD
373	Q6UXB8	1	1.17	1.17	11	Peptidase inhibitor 16 OS=Homo sapiens OX=9606 GN=PI16
374	P34059	1	1.03	1.03	9	N-acetylgalactosamine-6-sulfatase OS=Homo sapiens OX=9606 GN=GALNS
375	O43567	1	0.93	1.08	3	E3 ubiquitin-protein ligase RNF13 OS=Homo sapiens OX=9606 GN=RNF13
376	P35527	1	0.94	1.06	18	Keratin, type I cytoskeletal 9 OS=Homo sapiens OX=9606 GN=KRT9
377	Q9BRK3	1	1.11	1.11	4	Matrix remodeling-associated protein 8 OS=Homo sapiens OX=9606 GN=MXRA8
378	O60888	1	0.99	1.01	8	Protein CutA OS=Homo sapiens OX=9606 GN=CUTA
379	Q06418	1	0.96	1.04	3	Tyrosine-protein kinase receptor TYRO3 OS=Homo sapiens OX=9606 GN=TYRO3
380	Q6UVK1	1	0.97	1.03	12	Chondroitin sulfate proteoglycan 4 OS=Homo sapiens OX=9606 GN=CSPG4
381	P25325	1	0.91	1.1	2	3-mercaptopyruvate sulfurtransferase OS=Homo sapiens OX=9606 GN=MPST
382	P31431	1	1.3	1.3	4	Syndecan-4 OS=Homo sapiens OX=9606 GN=SDC4
383	P01042	1	0.91	1.09	19	Kininogen-1 OS=Homo sapiens OX=9606 GN=KNG1
384	Q6UX06	1	1.02	1.02	3	Olfactomedin-4 OS=Homo sapiens OX=9606 GN=OLFM4
385	Q9BRA2	1	0.91	1.1	2	Thioredoxin domain-containing protein 17 OS=Homo sapiens OX=9606 GN=TXNDC17
386	O14773	1	0.95	1.06	2	Tripeptidyl-peptidase 1 OS=Homo sapiens OX=9606 GN=TPP1
387	P12109	1	1.17	1.17	22	Collagen alpha-1(VI) chain OS=Homo sapiens OX=9606 GN=COL6A1
388	P31944	1	0.7	1.43	15	Caspase-14 OS=Homo sapiens OX=9606 GN=CASP14
389	P33908	1	1.08	1.08	2	Mannosyl-oligosaccharide 1,2-alpha-mannosidase IA OS=Homo sapiens OX=9606 GN=MAN1A1
390	Q8N149	1	1.04	1.04	2	Leukocyte immunoglobulin-like receptor subfamily A member 2 OS=Homo sapiens OX=9606 GN=LILRA2
391	P35237	1	0.77	1.3	7	Serpin B6 OS=Homo sapiens OX=9606 GN=SERPINB6
392	Q02388	1	1.1	1.1	2	Collagen alpha-1(VII) chain OS=Homo sapiens OX=9606 GN=COL7A1
393	O95336	1	1.21	1.21	6	6-phosphogluconolactonase OS=Homo sapiens OX=9606 GN=PGLS
394	P04264	1	0.93	1.08	25	Keratin, type II cytoskeletal 1 OS=Homo sapiens OX=9606 GN=KRT1
395	P13647	1	0.97	1.03	6	Keratin, type II cytoskeletal 5 OS=Homo sapiens OX=9606 GN=KRT5
396	P02774	1	1.17	1.17	12	Vitamin D-binding protein OS=Homo sapiens OX=9606 GN=GC
397	P12429	1	0.77	1.3	5	Annexin A3 OS=Homo sapiens OX=9606 GN=ANXA3
398	P00450	1	0.97	1.03	11	Ceruloplasmin OS=Homo sapiens OX=9606 GN=CP
399	P13727	1	0.91	1.1	3	Bone marrow proteoglycan OS=Homo sapiens OX=9606 GN=PRG2
400	P0C0L4	1	1.06	1.06	23	Complement C4-A OS=Homo sapiens OX=9606 GN=C4A
	P0C0L5					Complement C4-B OS=Homo sapiens OX=9606 GN=C4B
401	Q92820	1	1.02	1.02	13	Gamma-glutamyl hydrolase OS=Homo sapiens OX=9606 GN=GGH
402	P07686	1	1.02	1.02	13	Beta-hexosaminidase subunit beta OS=Homo sapiens OX=9606 GN=HEXB
403	Q01469	1	0.91	1.1	4	Fatty acid-binding protein, epidermal OS=Homo sapiens OX=9606 GN=FABP5
404	Q99877	1	0.86	1.17	3	Histone H2B type 1-N OS=Homo sapiens OX=9606 GN=HIST1H2BN
	P06899					Histone H2B type 1-J OS=Homo sapiens OX=9606 GN=HIST1H2BJ
	Q5QNW6					Histone H2B type 2-F OS=Homo sapiens OX=9606 GN=HIST2H2BF
	P23527					Histone H2B type 1-O OS=Homo sapiens OX=9606 GN=HIST1H2BO
	Q99879					Histone H2B type 1-M OS=Homo sapiens OX=9606 GN=HIST1H2BM
	Q16778					Histone H2B type 2-E OS=Homo sapiens OX=9606 GN=HIST2H2BE
	P62807					Histone H2B type 1-C/E/F/G/I OS=Homo sapiens OX=9606 GN=HIST1H2BC
	(7 more)
405	Q9HBJ8	1	0.92	1.09	2	Collectrin OS=Homo sapiens OX=9606 GN=TMEM27
406	Q12794	1	0.98	1.02	4	Hyaluronidase-1 OS=Homo sapiens OX=9606 GN=HYAL1
407	P83110	1	1	1	2	Serine protease HTRA3 OS=Homo sapiens OX=9606 GN=HTRA3
408	O43451	1	0.92	1.08	36	Maltase-glucoamylase, intestinal OS=Homo sapiens OX=9606 GN=MGAM
409	O75594	1	0.87	1.15	8	Peptidoglycan recognition protein 1 OS=Homo sapiens OX=9606 GN=PGLYRP1
410	P14209	1	0.94	1.06	14	CD99 antigen OS=Homo sapiens OX=9606 GN=CD99
411	Q9NZU0	1	0.94	1.06	3	Leucine-rich repeat transmembrane protein FLRT3 OS=Homo sapiens OX=9606 GN=FLRT3
412	Q8NDA2	1	1.17	1.17	3	Hemicentin-2 OS=Homo sapiens OX=9606 GN=HMCN2
413	A6NGU5	1	1.03	1.03	5	Putative glutathione hydrolase 3 proenzyme OS=Homo sapiens OX=9606 GN=GGT3P
	P19440					Glutathione hydrolase 1 proenzyme OS=Homo sapiens OX=9606 GN=GGT1
414	P01703	1	0.99	1.01	2	Immunoglobulin lambda variable 1-40 OS=Homo sapiens OX=9606 GN=IGLV1-40
415	P30047	1	1.09	1.09	3	GTP cyclohydrolase 1 feedback regulatory protein OS=Homo sapiens OX=9606 GN=GCHFR
416	Q13228	1	1.03	1.03	7	Methanethiol oxidase OS=Homo sapiens OX=9606 GN=SELENBP1
417	P15151	1	1.04	1.04	11	Poliovirus receptor OS=Homo sapiens OX=9606 GN=PVR
418	Q96DA0	1	1.17	1.17	2	Zymogen granule protein 16 homolog B OS=Homo sapiens OX=9606 GN=ZG16B
419	P02649	1	1.03	1.03	3	Apolipoprotein E OS=Homo sapiens OX=9606 GN=APOE
420	Q8NCC3	1	1.02	1.02	3	Group XV phospholipase A2 OS=Homo sapiens OX=9606 GN=PLA2G15
421	P13987	1	0.9	1.11	3	CD59 glycoprotein OS=Homo sapiens OX=9606 GN=CD59
422	Q96HD9	1	1.06	1.06	3	N-acyl-aromatic-L-amino acid amidohydrolase (carboxylate-forming) OS=Homo sapiens OX=9606 GN=ACY3
423	P50895	1	0.95	1.06	9	Basal cell adhesion molecule OS=Homo sapiens OX=9606 GN=BCAM
424	P15289	1	1.1	1.1	19	Arylsulfatase A OS=Homo sapiens OX=9606 GN=ARSA
425	P01034	1	1.02	1.02	10	Cystatin-C OS=Homo sapiens OX=9606 GN=CST3
426	A0A0A0MS15	1	0.98	1.02	3	Immunoglobulin heavy variable 3-49 OS=Homo sapiens OX=9606 GN=IGHV3-49
427	P98164	1	0.98	1.02	38	Low-density lipoprotein receptor-related protein 2 OS=Homo sapiens OX=9606 GN=LRP2
428	P02671	1	0.97	1.03	10	Fibrinogen alpha chain OS=Homo sapiens OX=9606 GN=FGA
429	P06731	1	0.68	1.46	3	Carcinoembryonic antigen-related cell adhesion molecule 5 OS=Homo sapiens OX=9606 GN=CEACAM5
430	P46940	1	0.98	1.02	4	Ras GTPase-activating-like protein IQGAP1 OS=Homo sapiens OX=9606 GN=IQGAP1
431	Q9Y5Y7	1	1.22	1.22	7	Lymphatic vessel endothelial hyaluronic acid receptor 1 OS=Homo sapiens OX=9606 GN=LYVE1
432	O00592	1	0.98	1.02	2	Podocalyxin OS=Homo sapiens OX=9606 GN=PODXL
433	P37837	1	0.81	1.23	5	Transaldolase OS=Homo sapiens OX=9606 GN=TALDO1
434	P07339	1	1.06	1.06	20	Cathepsin D OS=Homo sapiens OX=9606 GN=CTSD
435	P35908	1	1.05	1.05	16	Keratin, type II cytoskeletal 2 epidermal OS=Homo sapiens OX=9606 GN=KRT2
436	P43652	1	1.13	1.13	8	Afamin OS=Homo sapiens OX=9606 GN=AFM
437	Q6PCB0	1	0.93	1.07	3	von Willebrand factor A domain-containing protein 1 OS=Homo sapiens OX=9606 GN=VWA1
438	P27487	1	0.98	1.02	6	Dipeptidyl peptidase 4 OS=Homo sapiens OX=9606 GN=DPP4
439	Q86V85	1	0.9	1.11	2	Integral membrane protein GPR180 OS=Homo sapiens OX=9606 GN=GPR180
440	O00533	1	1.06	1.06	13	Neural cell adhesion molecule L1-like protein OS=Homo sapiens OX=9606 GN=CHL1
441	P09417	1	1.05	1.05	2	Dihydropteridine reductase OS=Homo sapiens OX=9606 GN=QDPR
442	P05452	1	1.04	1.04	3	Tetranectin OS=Homo sapiens OX=9606 GN=CLEC3B
443	P54760	1	0.98	1.02	3	Ephrin type-B receptor 4 OS=Homo sapiens OX=9606 GN=EPHB4
444	P51884	1	1.33	1.33	9	Lumican OS=Homo sapiens OX=9606 GN=LUM
445	P16278	1	1.01	1.01	26	Beta-galactosidase OS=Homo sapiens OX=9606 GN=GLB1
446	P13284	1	0.94	1.06	3	Gamma-interferon-inducible lysosomal thiol reductase OS=Homo sapiens OX=9606 GN=IFI30
447	O00241	1	1.1	1.1	4	Signal-regulatory protein beta-1 OS=Homo sapiens OX=9606 GN=SIRPB1
448	P01133	1	0.9	1.11	22	Pro-epidermal growth factor OS=Homo sapiens OX=9606 GN=EGF
449	Q6P4A8	1	0.88	1.13	3	Phospholipase B-like 1 OS=Homo sapiens OX=9606 GN=PLBD1
450	P01709	1	1.11	1.11	2	Immunoglobulin lambda variable 2-8 OS=Homo sapiens OX=9606 GN=IGLV2-8
451	P14784	1	0.96	1.05	3	Interleukin-2 receptor subunit beta OS=Homo sapiens OX=9606 GN=IL2RB
452	P32926	1	0.98	1.02	3	Desmoglein-3 OS=Homo sapiens OX=9606 GN=DSG3
453	O00391	1	1.01	1.01	10	Sulfhydryl oxidase 1 OS=Homo sapiens OX=9606 GN=QSOX1
454	P04180	1	1.01	1.01	6	Phosphatidylcholine-sterol acyltransferase OS=Homo sapiens OX=9606 GN=LCAT
455	P24821	1	1.02	1.02	21	Tenascin OS=Homo sapiens OX=9606 GN=TNC
456	Q13011	1	1.34	1.34	2	Delta(3,5)-Delta(2,4)-dienoyl-CoA isomerase, mitochondrial OS=Homo sapiens OX=9606 GN=ECH1
457	P10912	1	1.04	1.04	3	Growth hormone receptor OS=Homo sapiens OX=9606 GN=GHR
458	O76013	1	0.89	1.13	3	Keratin, type I cuticular Ha6 OS=Homo sapiens OX=9606 GN=KRT36
459	Q9UBR2	1	0.95	1.05	2	Cathepsin Z OS=Homo sapiens OX=9606 GN=CTSZ
460	Q9HC38	1	1.01	1.01	2	Glyoxalase domain-containing protein 4 OS=Homo sapiens OX=9606 GN=GLOD4
461	O75309	1	1.02	1.02	2	Cadherin-16 OS=Homo sapiens OX=9606 GN=CDH16
462	P07737	1	1.02	1.02	4	Profilin-1 OS=Homo sapiens OX=9606 GN=PFN1
463	P36639	1	0.96	1.04	2	7,8-dihydro-8-oxoguanine triphosphatase OS=Homo sapiens OX=9606 GN=NUDT1
464	P05413	1	0.88	1.14	2	Fatty acid-binding protein, heart OS=Homo sapiens OX=9606 GN=FABP3
465	Q14126	1	1	1	4	Desmoglein-2 OS=Homo sapiens OX=9606 GN=DSG2
466	O75223	1	1.01	1.01	3	Gamma-glutamylcyclotransferase OS=Homo sapiens OX=9606 GN=GGCT
467	P43251	1	0.97	1.03	10	Biotinidase OS=Homo sapiens OX=9606 GN=BTD
468	Q8N6Q3	1	0.87	1.15	3	CD177 antigen OS=Homo sapiens OX=9606 GN=CD177
469	A6NCN2	1	0.97	1.03	2	Putative keratin-87 protein OS=Homo sapiens OX=9606 GN=KRT87P
470	P07359	1	1.15	1.15	2	Platelet glycoprotein Ib alpha chain OS=Homo sapiens OX=9606 GN=GP1BA
471	P23470	1	1.06	1.06	5	Receptor-type tyrosine-protein phosphatase gamma OS=Homo sapiens OX=9606 GN=PTPRG
472	Q9HBB8	1	1.04	1.04	7	Cadherin-related family member 5 OS=Homo sapiens OX=9606 GN=CDHR5
473	Q99519	1	1.02	1.02	2	Sialidase-1 OS=Homo sapiens OX=9606 GN=NEU1
474	P55290	1	1.14	1.14	16	Cadherin-13 OS=Homo sapiens OX=9606 GN=CDH13
475	A6NI73	1	1	1	4	Leukocyte immunoglobulin-like receptor subfamily A member 5 OS=Homo sapiens OX=9606 GN=LILRA5
476	P02750	1	1.2	1.2	13	Leucine-rich alpha-2-glycoprotein OS=Homo sapiens OX=9606 GN=LRG1
477	P29508	1	0.79	1.26	54	Serpin B3 OS=Homo sapiens OX=9606 GN=SERPINB3
	P48594					Serpin B4 OS=Homo sapiens OX=9606 GN=SERPINB4
478	O94919	1	1.12	1.12	20	Endonuclease domain-containing 1 protein OS=Homo sapiens OX=9606 GN=ENDOD1
479	P30085	1	0.87	1.14	2	UMP-CMP kinase OS=Homo sapiens OX=9606 GN=CMPK1
480	Q08380	1	1	1	19	Galectin-3-binding protein OS=Homo sapiens OX=9606 GN=LGALS3BP
481	Q8IYS5	1	1.08	1.08	8	Osteoclast-associated immunoglobulin-like receptor OS=Homo sapiens OX=9606 GN=OSCAR
482	P13688	1	0.77	1.3	3	Carcinoembryonic antigen-related cell adhesion molecule 1 OS=Homo sapiens OX=9606 GN=CEACAM1
483	P19022	1	1.13	1.13	20	Cadherin-2 OS=Homo sapiens OX=9606 GN=CDH2
484	Q9NZZ3	1	1.07	1.07	7	Charged multivesicular body protein 5 OS=Homo sapiens OX=9606 GN=CHMP5
485	P05090	1	1.04	1.04	2	Apolipoprotein D OS=Homo sapiens OX=9606 GN=APOD
486	P78324	1	1.02	1.02	7	Tyrosine-protein phosphatase non-receptor type substrate 1 OS=Homo sapiens OX=9606 GN=SIRPA
487	P04066	1	0.81	1.23	4	Tissue alpha-L-fucosidase OS=Homo sapiens OX=9606 GN=FUCA1
488	P05164	1	0.7	1.43	13	Myeloperoxidase OS=Homo sapiens OX=9606 GN=MPO
489	P08637	1	1.02	1.02	2	Low affinity immunoglobulin gamma Fc region receptor III-A OS=Homo sapiens OX=9606 GN=FCGR3A
490	O95445	1	1.33	1.33	2	Apolipoprotein M OS=Homo sapiens OX=9606 GN=APOM
491	O14786	1	1.06	1.06	3	Neuropilin-1 OS=Homo sapiens OX=9606 GN=NRP1
492	P10153	1	0.88	1.14	7	Non-secretory ribonuclease OS=Homo sapiens OX=9606 GN=RNASE2
493	P15309	1	0.95	1.06	11	Prostatic acid phosphatase OS=Homo sapiens OX=9606 GN=ACPP
494	Q8NHP8	1	1	1	4	Putative phospholipase B-like 2 OS=Homo sapiens OX=9606 GN=PLBD2
495	Q9Y490	1	0.89	1.13	2	Talin-1 OS=Homo sapiens OX=9606 GN=TLN1
496	P39060	1	0.97	1.03	10	Collagen alpha-1(XVIII) chain OS=Homo sapiens OX=9606 GN=COL18A1
497	P52803	1	1.08	1.08	2	Ephrin-A5 OS=Homo sapiens OX=9606 GN=EFNA5
	O43921					Ephrin-A2 OS=Homo sapiens OX=9606 GN=EFNA2
498	Q9UGT4	1	1	1	5	Sushi domain-containing protein 2 OS=Homo sapiens OX=9606 GN=SUSD2
499	P62979	1	1.17	1.17	7	Ubiquitin-40S ribosomal protein S27a OS=Homo sapiens OX=9606 GN=RPS27A
	P62987					Ubiquitin-60S ribosomal protein L40 OS=Homo sapiens OX=9606 GN=UBA52
	P0CG48					Polyubiquitin-C OS=Homo sapiens OX=9606 GN=UBC
	P0CG47					Polyubiquitin-B OS=Homo sapiens OX=9606 GN=UBB
500	Q9UHI8	1	0.96	1.04	4	A disintegrin and metalloproteinase with thrombospondin motifs 1 OS=Homo sapiens OX=9606 GN=ADAMTS1
501	P13591	1	0.95	1.06	3	Neural cell adhesion molecule 1 OS=Homo sapiens OX=9606 GN=NCAM1
502	Q9UBC9	1	0.73	1.36	4	Small proline-rich protein 3 OS=Homo sapiens OX=9606 GN=SPRR3
503	P15586	1	1.1	1.1	24	N-acetylglucosamine-6-sulfatase OS=Homo sapiens OX=9606 GN=GNS
504	A0A0C4DH38	1	1.02	1.02	5	Immunoglobulin heavy variable 5-51 OS=Homo sapiens OX=9606 GN=IGHV5-51
505	Q9H6X2	1	0.93	1.08	3	Anthrax toxin receptor 1 OS=Homo sapiens OX=9606 GN=ANTXR1
506	O43155	1	0.9	1.11	2	Leucine-rich repeat transmembrane protein FLRT2 OS=Homo sapiens OX=9606 GN=FLRT2
507	Q9H6B4	1	0.9	1.11	2	CXADR-like membrane protein OS=Homo sapiens OX=9606 GN=CLMP
508	Q92673	1	0.93	1.07	4	Sortilin-related receptor OS=Homo sapiens OX=9606 GN=SORL1
509	Q96P63	1	0.93	1.08	4	Serpin B12 OS=Homo sapiens OX=9606 GN=SERPINB12
510	Q9GZM5	1	1.25	1.25	2	Protein YIPF3 OS=Homo sapiens OX=9606 GN=YIPF3
511	P01767	1	1.08	1.08	4	Immunoglobulin heavy variable 3-53 OS=Homo sapiens OX=9606 GN=IGHV3-53
	A0A0C4DH42					Immunoglobulin heavy variable 3-66 OS=Homo sapiens OX=9606 GN=IGHV3-66
	A0A0B4J1X5					Immunoglobulin heavy variable 3-74 OS=Homo sapiens OX=9606 GN=IGHV3-74
	P01764					Immunoglobulin heavy variable 3-23 OS=Homo sapiens OX=9606 GN=IGHV3-23
512	P05154	1	0.81	1.23	25	Plasma serine protease inhibitor OS=Homo sapiens OX=9606 GN=SERPINA5
513	Q8WWQ8	1	0.95	1.06	2	Stabilin-2 OS=Homo sapiens OX=9606 GN=STAB2
514	P35555	1	0.95	1.05	12	Fibrillin-1 OS=Homo sapiens OX=9606 GN=FBN1
515	Q9Y5Z4	1	0.99	1.01	4	Heme-binding protein 2 OS=Homo sapiens OX=9606 GN=HEBP2
516	P81605	1	1	1	2	Dermcidin OS=Homo sapiens OX=9606 GN=DCD
517	Q92859	1	1.08	1.08	10	Neogenin OS=Homo sapiens OX=9606 GN=NEO1
518	Q9BVM4	1	1.46	1.46	2	Gamma-glutamylaminecyclotransferase OS=Homo sapiens OX=9606 GN=GGACT
519	O00462	1	1.02	1.02	5	Beta-mannosidase OS=Homo sapiens OX=9606 GN=MANBA
520	P09923	1	1.01	1.01	4	Intestinal-type alkaline phosphatase OS=Homo sapiens OX=9606 GN=ALPI
521	A0A0C4DH72	1	1.24	1.24	2	Immunoglobulin kappa variable 1-6 OS=Homo sapiens OX=9606 GN=IGKV1-6
522	O95747	1	0.86	1.16	2	Serine/threonine-protein kinase OSR1 OS=Homo sapiens OX=9606 GN=OXSR1
523	P07148	1	1.12	1.12	3	Fatty acid-binding protein, liver OS=Homo sapiens OX=9606 GN=FABP1
524	P16070	1	0.94	1.07	9	CD44 antigen OS=Homo sapiens OX=9606 GN=CD44
525	P0DJD7	1	0.82	1.22	21	Pepsin A-4 OS=Homo sapiens OX=9606 GN=PGA4
	P0DJD8					Pepsin A-3 OS=Homo sapiens OX=9606 GN=PGA3
526	P08779	1	0.64	1.55	2	Keratin, type I cytoskeletal 16 OS=Homo sapiens OX=9606 GN=KRT16
527	Q9ULI3	1	0.97	1.03	10	Protein HEG homolog 1 OS=Homo sapiens OX=9606 GN=HEG1
528	Q7Z3B1	1	0.96	1.04	6	Neuronal growth regulator 1 OS=Homo sapiens OX=9606 GN=NEGR1
529	Q5JS37	1	0.98	1.02	5	NHL repeat-containing protein 3 OS=Homo sapiens OX=9606 GN=NHLRC3
530	P06870	1	1.03	1.03	10	Kallikrein-1 OS=Homo sapiens OX=9606 GN=KLK1
531	Q96RW7	1	1.01	1.01	10	Hemicentin-1 OS=Homo sapiens OX=9606 GN=HMCN1
532	P30043	1	0.94	1.07	2	Flavin reductase (NADPH) OS=Homo sapiens OX=9606 GN=BLVRB
533	Q96PD5	1	1.15	1.15	16	N-acetylmuramoyl-L-alanine amidase OS=Homo sapiens OX=9606 GN=PGLYRP2
534	Q8IV08	1	1	1	4	Phospholipase D3 OS=Homo sapiens OX=9606 GN=PLD3
535	Q7Z5N4	1	0.98	1.02	2	Protein sidekick-1 OS=Homo sapiens OX=9606 GN=SDK1
536	P00738	1	1.29	1.29	15	Haptoglobin OS=Homo sapiens OX=9606 GN=HP
537	P17050	1	0.99	1.01	5	Alpha-N-acetylgalactosaminidase OS=Homo sapiens OX=9606 GN=NAGA
538	P07204	1	0.86	1.16	3	Thrombomodulin OS=Homo sapiens OX=9606 GN=THBD
539	O75629	1	1.03	1.03	2	Protein CREG1 OS=Homo sapiens OX=9606 GN=CREG1
540	P16083	1	1.02	1.02	4	Ribosyldihydronicotinamide dehydrogenase [quinone] OS=Homo sapiens OX=9606 GN=NQO2
541	Q15375	1	0.93	1.08	2	Ephrin type-A receptor 7 OS=Homo sapiens OX=9606 GN=EPHA7
542	P08582	1	0.94	1.07	2	Melanotransferrin OS=Homo sapiens OX=9606 GN=MELTF
543	Q2TAA2	1	1.24	1.24	2	Isoamyl acetate-hydrolyzing esterase 1 homolog OS=Homo sapiens OX=9606 GN=IAH1
544	P02787	1	1.16	1.16	33	Serotransferrin OS=Homo sapiens OX=9606 GN=TF
545	P06702	1	1.28	1.28	20	Protein S100-A9 OS=Homo sapiens OX=9606 GN=S100A9
546	P10909	1	0.91	1.1	7	Clusterin OS=Homo sapiens OX=9606 GN=CLU
547	Q96JQ0	1	0.96	1.04	5	Protocadherin-16 OS=Homo sapiens OX=9606 GN=DCHS1
548	P62805	1	0.95	1.05	5	Histone H4 OS=Homo sapiens OX=9606 GN=HIST1H4A
549	Q12805	1	1.14	1.14	6	EGF-containing fibulin-like extracellular matrix protein 1 OS=Homo sapiens OX=9606 GN=EFEMP1
550	P07355	1	0.85	1.18	16	Annexin A2 OS=Homo sapiens OX=9606 GN=ANXA2
551	P07602	1	0.83	1.21	9	Prosaposin OS=Homo sapiens OX=9606 GN=PSAP
552	Q86T13	1	1.03	1.03	2	C-type lectin domain family 14 member A OS=Homo sapiens OX=9606 GN=CLEC14A
553	Q15113	1	1.05	1.05	5	Procollagen C-endopeptidase enhancer 1 OS=Homo sapiens OX=9606 GN=PCOLCE
554	P04080	1	0.77	1.3	4	Cystatin-B OS=Homo sapiens OX=9606 GN=CSTB
555	P07911	1	1.05	1.05	74	Uromodulin OS=Homo sapiens OX=9606 GN=UMOD
556	P08697	1	0.81	1.24	2	Alpha-2-antiplasmin OS=Homo sapiens OX=9606 GN=SERPINF2
557	Q9UBX5	1	0.93	1.08	4	Fibulin-5 OS=Homo sapiens OX=9606 GN=FBLN5
558	P30086	1	0.9	1.12	8	Phosphatidylethanolamine-binding protein 1 OS=Homo sapiens OX=9606 GN=PEBP1
559	P09668	1	1.09	1.09	6	Pro-cathepsin H OS=Homo sapiens OX=9606 GN=CTSH
560	Q8IUK5	1	0.98	1.02	2	Plexin domain-containing protein 1 OS=Homo sapiens OX=9606 GN=PLXDC1
561	A0A075B6I9	1	1.17	1.17	2	Immunoglobulin lambda variable 7-46 OS=Homo sapiens OX=9606 GN=IGLV7-46
562	Q16777	1	0.73	1.38	9	Histone H2A type 2-C OS=Homo sapiens OX=9606 GN=HIST2H2AC
	Q6FI13					Histone H2A type 2-A OS=Homo sapiens OX=9606 GN=HIST2H2AA3
	Q9BTM1					Histone H2A.J OS=Homo sapiens OX=9606 GN=H2AFJ
	P0C0S8					Histone H2A type 1 OS=Homo sapiens OX=9606 GN=HIST1H2AG
	Q7L7L0					Histone H2A type 3 OS=Homo sapiens OX=9606 GN=HIST3H2A
	P20671					Histone H2A type 1-D OS=Homo sapiens OX=9606 GN=HIST1H2AD
	Q99878					Histone H2A type 1-J OS=Homo sapiens OX=9606 GN=HIST1H2AJ
	(3 more)
563	P22792	1	0.98	1.02	4	Carboxypeptidase N subunit 2 OS=Homo sapiens OX=9606 GN=CPN2
564	P10451	1	0.98	1.03	32	Osteopontin OS=Homo sapiens OX=9606 GN=SPP1
565	P40199	1	1.11	1.11	3	Carcinoembryonic antigen-related cell adhesion molecule 6 OS=Homo sapiens OX=9606 GN=CEACAM6
566	Q14118	1	1.17	1.17	3	Dystroglycan OS=Homo sapiens OX=9606 GN=DAG1
567	P11047	1	0.94	1.06	3	Laminin subunit gamma-1 OS=Homo sapiens OX=9606 GN=LAMC1
568	P78380	1	0.91	1.1	6	Oxidized low-density lipoprotein receptor 1 OS=Homo sapiens OX=9606 GN=OLR1
569	P55957	1	1.11	1.11	5	BH3-interacting domain death agonist OS=Homo sapiens OX=9606 GN=BID
570	P15941	1	0.93	1.07	6	Mucin-1 OS=Homo sapiens OX=9606 GN=MUC1
571	P54802	1	0.87	1.15	28	Alpha-N-acetylglucosaminidase OS=Homo sapiens OX=9606 GN=NAGLU
572	P24855	1	0.93	1.08	25	Deoxyribonuclease-1 OS=Homo sapiens OX=9606 GN=DNASE1
	Q92874					Deoxyribonuclease-1-like 2 OS=Homo sapiens OX=9606 GN=DNASE1L2
573	P80188	1	0.72	1.38	14	Neutrophil gelatinase-associated lipocalin OS=Homo sapiens OX=9606 GN=LCN2
574	P02042	1	1.38	1.38	23	Hemoglobin subunit delta OS=Homo sapiens OX=9606 GN=HBD
	P68871					Hemoglobin subunit beta OS=Homo sapiens OX=9606 GN=HBB
575	A8K2U0	1	1.02	1.02	18	Alpha-2-macroglobulin-like protein 1 OS=Homo sapiens OX=9606 GN=A2ML1
576	P02788	1	0.81	1.23	19	Lactotransferrin OS=Homo sapiens OX=9606 GN=LTF
577	P20810	1	0.89	1.13	3	Calpastatin OS=Homo sapiens OX=9606 GN=CAST
578	O75071	1	0.95	1.05	2	EF-hand calcium-binding domain-containing protein 14 OS=Homo sapiens OX=9606 GN=EFCAB14
579	Q8WW52	1	0.86	1.16	5	Protein FAM151A OS=Homo sapiens OX=9606 GN=FAM151A
580	P14314	1	0.98	1.02	3	Glucosidase 2 subunit beta OS=Homo sapiens OX=9606 GN=PRKCSH
581	O94910	1	1.02	1.02	2	Adhesion G protein-coupled receptor L1 OS=Homo sapiens OX=9606 GN=ADGRL1
582	P35613	1	0.94	1.06	6	Basigin OS=Homo sapiens OX=9606 GN=BSG
583	P05156	1	1	1	9	Complement factor I OS=Homo sapiens OX=9606 GN=CFI
584	Q9H3G5	1	1.02	1.02	8	Probable serine carboxypeptidase CPVL OS=Homo sapiens OX=9606 GN=CPVL
585	P27797	1	0.98	1.02	13	Calreticulin OS=Homo sapiens OX=9606 GN=CALR
586	P01861	1	1.15	1.15	5	Immunoglobulin heavy constant gamma 4 OS=Homo sapiens OX=9606 GN=IGHG4
587	P16234	1	0.82	1.22	2	Platelet-derived growth factor receptor alpha OS=Homo sapiens OX=9606 GN=PDGFRA
588	P04406	1	0.88	1.13	4	Glyceraldehyde-3-phosphate dehydrogenase OS=Homo sapiens OX=9606 GN=GAPDH
589	Q6V0I7	1	0.93	1.07	7	Protocadherin Fat 4 OS=Homo sapiens OX=9606 GN=FAT4
590	O95460	1	0.58	1.72	2	Matrilin-4 OS=Homo sapiens OX=9606 GN=MATN4
591	P20933	1	1.02	1.02	4	N(4)-(beta-N-acetylglucosaminyl)-L-asparaginase OS=Homo sapiens OX=9606 GN=AGA
592	Q16832	1	1.11	1.11	3	Discoidin domain-containing receptor 2 OS=Homo sapiens OX=9606 GN=DDR2
593	P01699	1	1.05	1.05	2	Immunoglobulin lambda variable 1-44 OS=Homo sapiens OX=9606 GN=IGLV1-44
594	P19961	1	0.93	1.07	70	Alpha-amylase 2B OS=Homo sapiens OX=9606 GN=AMY2B
	P04745					Alpha-amylase 1 OS=Homo sapiens OX=9606 GN=AMY1A
	P04746					Pancreatic alpha-amylase OS=Homo sapiens OX=9606 GN=AMY2A
595	Q9BXP8	1	0.93	1.08	4	Pappalysin-2 OS=Homo sapiens OX=9606 GN=PAPPA2
596	O75339	1	0.88	1.13	3	Cartilage intermediate layer protein 1 OS=Homo sapiens OX=9606 GN=CILP
597	Q5IJ48	1	1	1	2	Protein crumbs homolog 2 OS=Homo sapiens OX=9606 GN=CRB2
598	P01040	1	1	1	10	Cystatin-A OS=Homo sapiens OX=9606 GN=CSTA
599	Q6UX73	1	0.74	1.35	3	UPF0764 protein C16orf89 OS=Homo sapiens OX=9606 GN=C16orf89
600	Q9H756	1	0.98	1.02	2	Leucine-rich repeat-containing protein 19 OS=Homo sapiens OX=9606 GN=LRRC19
601	P00915	1	1.19	1.19	2	Carbonic anhydrase 1 OS=Homo sapiens OX=9606 GN=CA1
602	Q96D15	1	0.91	1.1	2	Reticulocalbin-3 OS=Homo sapiens OX=9606 GN=RCN3
603	P26992	1	1.14	1.14	7	Ciliary neurotrophic factor receptor subunit alpha OS=Homo sapiens OX=9606 GN=CNTFR
604	O75015	1	1.22	1.22	2	Low affinity immunoglobulin gamma Fc region receptor III-B OS=Homo sapiens OX=9606 GN=FCGR3B
605	Q9UN70	1	0.96	1.04	9	Protocadherin gamma-C3 OS=Homo sapiens OX=9606 GN=PCDHGC3
606	P49419	1	0.96	1.04	7	Alpha-aminoadipic semialdehyde dehydrogenase OS=Homo sapiens OX=9606 GN=ALDH7A1
607	Q8IZF2	1	1.02	1.02	3	Adhesion G protein-coupled receptor F5 OS=Homo sapiens OX=9606 GN=ADGRF5
608	P50395	1	1.05	1.05	2	Rab GDP dissociation inhibitor beta OS=Homo sapiens OX=9606 GN=GDI2
609	Q08257	1	1.02	1.02	2	Quinone oxidoreductase OS=Homo sapiens OX=9606 GN=CRYZ
610	P04275	1	0.77	1.3	3	von Willebrand factor OS=Homo sapiens OX=9606 GN=VWF
611	P05109	1	1.28	1.28	11	Protein S100-A8 OS=Homo sapiens OX=9606 GN=S100A8
612	Q9BXN2	1	0.93	1.07	3	C-type lectin domain family 7 member A OS=Homo sapiens OX=9606 GN=CLEC7A
613	Q9NPG4	1	1.01	1.01	2	Protocadherin-12 OS=Homo sapiens OX=9606 GN=PCDH12
614	Q68D85	1	0.94	1.07	3	Natural cytotoxicity triggering receptor 3 ligand 1 OS=Homo sapiens OX=9606 GN=NCR3LG1
615	Q07075	1	0.96	1.04	11	Glutamyl aminopeptidase OS=Homo sapiens OX=9606 GN=ENPEP
616	P26038	1	0.83	1.2	3	Moesin OS=Homo sapiens OX=9606 GN=MSN
616 clusters
protein	P25311
description	Zinc-alpha-2-glycoprotein OS=Homo sapiens OX=9606 GN=AZGP1
qvalue	0.0002
ratio	1.46
fold change	1.46
peptides
ExpOAK_01.itraq/117	ExpOAK_01.itraq/118	ExpOAK_01.itraq/119	ExpOAK_01.itraq/121	ExpOAK_01.itraq/113	ExpOAK_01.itraq/114	ExpOAK_01.itraq/115	ExpOAK_01.itraq/116	ratio	sequence
144885	131005	99371.1	129587	150096	160900	146392	156738	0.85	PPSVVVTSHQAPGEK
297455	416343	209367	747150	493536	621242	250291	308667	0.9	GSLNDLQFFR
31302.6	25806.2	22250.5	25983.2	29632.7	31268.2	26701.2	22119	0.92	QDPPSVVVTSHQAPG
47355.2	53344.2	46512.4	45390.3	77413.5	55469	43859.7	46050.2	0.93	QALGSLNDLQFFR
139808	105632	109744	109299	120824	127177	109914	105124	0.95	VQHSSLAQPLVVPWEAS
107151	92617.9	67801.9	197569	169436	118689	91795	91795.5	0.95	QVEGMEDWKQDSQLQK + Oxidation (M)
206577	200595	181670	210162	277367	201849	208032	186894	0.99	QDPPSVVVTSH
794623	1.43189e+06	785520	1.15254e+06	979759	928961	759725	1.00487e+06	1	EDIFMETLK + Oxidation (M)
35335.8	52416.5	39347	89916.4	42038.4	53241.8	39777.8	45601.3	1.04	EIPAWVPFD
119893	152302	135928	177981	111723	147415	154962	128293	1.05	KEIPAWVPFDPAAQITK
93606.7	93958	91565	102344	88031.5	95347.7	89209.2	87900.1	1.06	SLAQPLVVPWEAS
50926.8	51298.1	53690	64608.2	48376.7	63483.3	47196.6	50360.5	1.06	HSSLAQPLVVPWEAS
463237	1.0548e+06	437542	963238	674186	629716	425127	609444	1.08	IDVHWTR
996022	1.32477e+06	758285	1.84442e+06	1.7071e+06	1.13433e+06	839527	977907	1.09	QVEGMEDWK + Oxidation (M)
83433.4	167506	81102.7	127529	109899	97855.5	74802.8	82302.6	1.15	ALGSLNDLQFFR
178996	195750	172765	467977	179837	162110	163224	151412	1.15	NILDRQDPPSVVVTSHQAPGEK
157616	165032	163179	172755	121167	141785	170600	136254	1.18	HVEDVPAFQALGSLN
1.03048e+06	1.52807e+06	994644	2.08721e+06	914642	1.08115e+06	886059	1.14431e+06	1.26	AREDIFMETLK + Oxidation (M)
1.31924e+07	1.58281e+07	1.13097e+07	3.61984e+07	1.08923e+07	1.22183e+07	6.65598e+06	9.68441e+06	1.41	YSLTYIYTGLSK + iTRAQ8plex (Y)
604480	398870	456689	673653	316227	346335	378262	410370	1.45	SSLAQPLVVPWEAS
377838	417476	366260	735792	272130	227803	271137	280891	1.46	SLNDLQFFR
334897	401911	262935	966242	293872	244709	201937	247780	1.49	YYYDGKDYIEFNK + iTRAQ8plex (Y)
2.94986e+06	5.6465e+06	3.22355e+06	7.28097e+06	2.52104e+06	2.68086e+06	2.9412e+06	3.18286e+06	1.52	DYIEFNK
509770	405468	358069	1.06089e+06	321969	350561	254391	276741	1.52	QKWEAEPVYVQR + iTRAQ8plex (Y)
2.98929e+06	4.60394e+06	2.93053e+06	1.2696e+07	2.00694e+06	1.36086e+06	3.17866e+06	2.78511e+06	1.57	AGEVQEPELR
1.84871e+06	3.39517e+06	1.97055e+06	4.17513e+06	1.4822e+06	1.61192e+06	1.39634e+06	1.7045e+06	1.67	EDIFMETLK
5.07888e+06	5.91724e+06	4.28087e+06	1.6683e+07	2.05943e+06	2.82259e+06	4.40377e+06	3.70081e+06	1.7	QKWEAEPVYVQR
4.39714e+06	6490619	4.40851e+06	1.54906e+07	1.99259e+06	2.59931e+06	3.52643e+06	3.4768e+06	1.78	EIPAWVPFDPAAQITK
112669	78547.4	114233	609457	58796	51365.4	54738.4	69693.4	2	QVEGMEDWKQDSQLQK
4.74597e+06	5.8902e+06	3.97377e+06	1.61235e+07	2.29153e+06	1.22363e+06	2.59592e+06	3.20171e+06	2.17	QDPPSVVVTSHQAPGEK
1.34071e+06	2.71683e+06	1.53826e+06	4.34381e+06	823160	856551	1.02253e+06	1.40667e+06	2.18	WEAEPVYVQR
4.74274e+06	6.03764e+06	4.45578e+06	1.59359e+07	2.13092e+06	1.69785e+06	2.47231e+06	2.80518e+06	2.33	AREDIFMETLK
1.65725e+07	2.28497e+07	2.00758e+07	5.95889e+07	9.46475e+06	4.80592e+06	8.90553e+06	1.08625e+07	2.33	YSLTYIYTGLSK
3.94718e+06	5.48229e+06	3.05623e+06	1.19763e+07	1.84729e+06	1.743e+06	2.09027e+06	3.09801e+06	2.37	SQPMGLWR + Oxidation (M)
4.7849e+06	6.73498e+06	4.22326e+06	1.4192e+07	2.15844e+06	1.44062e+06	2.60078e+06	2.79642e+06	2.4	QVEGMEDWK
1.43409e+06	1.8469e+06	1.51216e+06	8.15754e+06	686013	339145	702223	1.09481e+06	2.41	KSQPMGLWR
2.86997e+06	3.66228e+06	2.91018e+06	1.2836e+07	941411	1.17387e+06	1.43384e+06	1.63086e+06	2.52	YYYDGKDYIEFNK
7.67322e+06	1.41558e+07	9.18156e+06	3.92611e+07	3.38127e+06	2.05812e+06	4.27889e+06	6.14133e+06	3	SQPMGLWR
4.06532e+06	5.75138e+06	3.5888e+06	1.52261e+07	727185	612386	2.04584e+06	2.3059e+06	3.96	SSGAFWK
2.68551e+06	3.95608e+06	2.68835e+06	9.04267e+06	574640	642431	2.28744e+06	818106	4.5	HVEDVPAFQALGSLNDLQFFR
	ExpOAK_01.itraq/117	ExpOAK_01.itraq/118	ExpOAK_01.itraq/119	ExpOAK_01.itraq/121	ExpOAK_01.itraq/113	ExpOAK_01.itraq/114	ExpOAK_01.itraq/115	ExpOAK_01.itraq/116
ExpOAK_01.itraq/117	1	1.27	0.97	2.49	0.81	0.89	0.84	0.82
ExpOAK_01.itraq/118	0.78	1	0.73	1.78	0.67	0.63	0.59	0.65
ExpOAK_01.itraq/119	1.03	1.37	1	2.77	0.8	0.9	0.88	0.93
ExpOAK_01.itraq/121	0.4	0.56	0.36	1	0.36	0.36	0.34	0.39
ExpOAK_01.itraq/113	1.23	1.49	1.25	2.76	1	0.99	0.98	1.14
ExpOAK_01.itraq/114	1.13	1.59	1.11	2.8	1.01	1	1.04	1.06
ExpOAK_01.itraq/115	1.19	1.69	1.13	2.93	1.03	0.96	1	1.09
ExpOAK_01.itraq/116	1.22	1.54	1.08	2.53	0.88	0.95	0.91	1
Back
protein	P12830
description	Cadherin-1 OS=Homo sapiens OX=9606 GN=CDH1
qvalue	0.0002
ratio	1.45
fold change	1.45
peptides
ExpOAK_01.itraq/117	ExpOAK_01.itraq/118	ExpOAK_01.itraq/119	ExpOAK_01.itraq/121	ExpOAK_01.itraq/113	ExpOAK_01.itraq/114	ExpOAK_01.itraq/115	ExpOAK_01.itraq/116	ratio	sequence
87607	91633.5	80774.3	81303.4	89385.8	100521	75473.9	82387.3	0.98	QQYILHVAVTNVVPF
52090.7	74475.8	52189.6	59999.2	40503.5	61624.4	51376.9	55339.8	1.05	VTDADAPNTPAWEAVY
112669	104060	91362.2	119751	102153	108606	98752	99755.6	1.07	DDGGQFVVTTNPVNNDGILK
41302.3	18827.7	18511.7	9501.93	23355.9	13962.8	19304.7	15554.4	1.08	VEVSEDFGVGQEITSYTAQEPDTFMEQK + Oxidation (M)
148386	205955	138970	174195	136462	164180	146158	146415	1.1	NPKPQVINIIDADLPPN
81446.9	83907.6	73033	77324	68637.4	78810.5	69877.5	74376.4	1.1	NPKPQVINIIDADLPPNTSPF
986131	502570	505676	543614	370906	488401	799128	440347	1.13	MALEVGDYK + Oxidation (M)
293662	208377	223762	297362	221749	213248	201444	222375	1.18	DPTQESIILKPK
3.28923e+06	1.75081e+06	1.92657e+06	2.41821e+06	1.7642e+06	2.47581e+06	1.28021e+06	1.68184e+06	1.25	VFYSITGQGADTPPVGVFIIER + iTRAQ8plex (Y)
313427	212604	177331	156006	141482	146134	157855	148219	1.32	TILSQDPELPDK
1.2371e+07	5.37555e+06	6.6617e+06	7.66117e+06	5.48179e+06	6.6309e+06	3.77562e+06	5.25958e+06	1.33	NTGVISVVTTGLDR
407937	272906	296917	319831	217596	264105	211849	226186	1.39	TGVISVVTTGLDR
1.56272e+06	1.03039e+06	1.09724e+06	1.35772e+06	827730	1.0758e+06	763974	930784	1.39	MALEVGDYK + iTRAQ8plex (Y)
63056.6	46391.4	49898.4	53406.7	26311.9	34670.3	42154.3	38555.8	1.41	VEVSEDFGVGQEITSYTAQEPDTFMEQK
2.55527e+06	1.72958e+06	1.83194e+06	2.1676e+06	1.03034e+06	1.40868e+06	1.38099e+06	1.31251e+06	1.48	GQVPENEANVVITTLK
117385	76228.1	66585.3	97529.5	53685.7	67095.9	60193.2	53214.3	1.52	MALEVGDYK + Oxidation (M); iTRAQ8plex (Y)
4.95058e+06	2.29638e+06	2.77791e+06	3.8257e+06	1.76327e+06	2.26711e+06	1.77867e+06	2.17804e+06	1.66	VFYSITGQGADTPPVGVFIIER
37402.5	27429.8	31046.1	NA	14736.9	17312.4	18943.9	23313	1.71	VTDADAPNTPAWEAVYT + iTRAQ8plex (Y)
625861	441804	496065	423904	101575	312857	270250	274523	1.72	IATYTLF
360461	238797	279050	338362	131152	165898	176011	169263	1.83	TILSQDPELPDKNMFTINR
19965.4	15060.1	14817.5	22398.9	NA	9157.73	9081	NA	1.9	GNAVEDPMEILITVTDQNDNKPEFTQEVFK
178615	107235	112680	171368	48918.4	84844.9	77327	65137.5	1.96	VTDADAPNTPAWEAVYTILNDDGGQFVVTTNPVNNDGILK + iTRAQ8plex (Y)
30279.2	23919.9	23373.8	29234.2	NA	12621.3	9339.57	18596.2	2.1	AVEDPMEILITVTDQNDNKPEFTQEVFK
6.32024e+06	4.21718e+06	4.97622e+06	6.49172e+06	2.64338e+06	2.49919e+06	2.63004e+06	2869845	2.13	MALEVGDYK
4.91115e+06	2.411e+06	2.99553e+06	4.00586e+06	1.10887e+06	1.49613e+06	1.75292e+06	1.84131e+06	2.14	DTANWLEINPDTGAISTR
5.95652e+06	2.9149e+06	3.62582e+06	4.30545e+06	1.06134e+06	1.74747e+06	1.8194e+06	2.05862e+06	2.22	NMFTINR
1.07159e+06	628410	681693	953921	136861	304443	604402	408078	2.29	VTDADAPNTPAWEAVYTILNDDGGQFVVTTNPVNNDGILK
69507.7	38078	107948	177282	18725.9	15116.8	70493.2	33220.8	3.47	IATYTLFSHAVSSNGNAVEDPMEILITVTDQNDNKPEFTQEVFK
	ExpOAK_01.itraq/117	ExpOAK_01.itraq/118	ExpOAK_01.itraq/119	ExpOAK_01.itraq/121	ExpOAK_01.itraq/113	ExpOAK_01.itraq/114	ExpOAK_01.itraq/115	ExpOAK_01.itraq/116
ExpOAK_01.itraq/117	1	0.67	0.73	0.87	0.43	0.5	0.51	0.48
ExpOAK_01.itraq/118	1.5	1	1.07	1.28	0.66	0.79	0.74	0.83
ExpOAK_01.itraq/119	1.36	0.94	1	1.24	0.73	0.79	0.7	0.79
ExpOAK_01.itraq/121	1.15	0.78	0.81	1	0.61	0.72	0.63	0.69
ExpOAK_01.itraq/113	2.32	1.51	1.36	1.64	1	1.26	1.12	1.16
ExpOAK_01.itraq/114	2.01	1.26	1.26	1.39	0.8	1	0.93	0.94
ExpOAK_01.itraq/115	1.98	1.35	1.42	1.58	0.89	1.08	1	1.05
ExpOAK_01.itraq/116	2.09	1.21	1.27	1.46	0.87	1.06	0.95	1
Back
protein	P06396
description	Gelsolin OS=Homo sapiens OX=9606 GN=GSN
qvalue	0.0002
ratio	1.37
fold change	1.37
peptides
ExpOAK_01.itraq/117	ExpOAK_01.itraq/118	ExpOAK_01.itraq/119	ExpOAK_01.itraq/121	ExpOAK_01.itraq/113	ExpOAK_01.itraq/114	ExpOAK_01.itraq/115	ExpOAK_01.itraq/116	ratio	sequence
126715	150601	104825	96418.4	195024	222192	253591	133036	0.55	AGKEPGLQIWR
28082	46422.4	26954.5	30888.5	49424	37756.8	48649.5	36430.3	0.69	QVAEGSEPDGFWEALGGK
10659.9	13520	10551.5	6905.25	11219.3	7591.69	35923.8	15118.3	0.81	FVIEEVPGELMQEDLATDDVML
90647	166888	115288	113867	97638.2	126020	150960	119487	0.93	QTQVSVLPEGGETPLFK
19754.7	14699.3	17234.3	32551	18491.1	18361.1	17946.5	12643	1.02	AHLMSLFGGKPMIIYK
119391	151219	165571	152261	169815	157867	126087	137354	1.03	VPVDPATYGQFYGGDSYIILYNYR + 2 iTRAQ8plex (Y)
193233	221572	269788	341518	222291	192204	231181	220258	1.1	TGAQELLR
16542.2	17765.9	16188.1	26139.6	14225.9	14517	13292.1	14815.1	1.19	QGFEPPSFVGWFLGWDDDYWSVDPLDR + iTRAQ8plex (Y)
119993	270123	147931	162590	98179.9	114814	201136	134560	1.25	AMAELAA
342924	202553	225709	348637	193940	261790	219545	NA	1.27	IEGSNKVPVDPATYGQFYGGDSYIILYNYR + iTRAQ8plex (Y)
221024	226262	222221	413616	144877	180121	168506	183396	1.29	EPAHLMSLFGGKPMIIYK + Oxidation (M)
297174	390521	365003	535795	276464	213072	341753	292662	1.33	EGGQTAPASTR
810642	857471	758513	761150	547585	607386	618305	571037	1.33	EPAHLMSLFGGK + Oxidation (M)
206085	245177	216342	245346	169002	166530	190116	174547	1.34	SAAYLWVGTGASEAEK
945518	1.17505e+06	1.06674e+06	1.40524e+06	853968	1.13177e+06	767384	792100	1.36	VPVDPATYGQFYGGDSYIILYNYR + iTRAQ8plex (Y)
79811.5	81114.1	89821.3	154607	50707.9	63781.4	61141.3	62588.6	1.38	IEGSNKVPVDPATYGQFYGGDSYIILYNYR
350348	563026	479966	575836	513779	329885	301551	379630	1.47	EPAHLMSLFGGKPM
627436	627101	820427	2.68544e+06	489780	565142	425360	398938	1.57	EPAHLMSLFGGKPMIIYK
1.60696e+06	1.80886e+06	1.69683e+06	3.14646e+06	679856	1.08572e+06	1.11151e+06	1.1521e+06	1.59	AGALNSNDAFVLK
1.0363e+06	1.80814e+06	1.54225e+06	1.9222e+06	991009	1.02047e+06	1.0002e+06	1.17666e+06	1.65	YIETDPANR
753268	1.1313e+06	1.01037e+06	1.42256e+06	608206	656470	583591	716547	1.69	TPSAAYLWVGTGASEAEK + iTRAQ8plex (Y)
19995.5	31078.8	28317	48270.9	15562.2	12032	18008.1	17046.5	1.82	FVIEEVPGELMQEDLATDDVMLLDTWDQVFVWVGK
3844.6	6102.37	4294.39	5761.24	1914.12	1815.06	3352.27	3270.43	1.99	QGQIIYNWQGAQSTQDEVAASAILTAQLDEELGGTPVQSR
1.94503e+06	2.85198e+06	2.63122e+06	3.79982e+06	1.15021e+06	1.24066e+06	1.44002e+06	1.57865e+06	2.05	TPSAAYLWVGTGASEAEK
34703.7	52622.7	35969.1	72715	11315	14624	20944.8	24286.8	2.49	FVIEEVPGELMQEDLATDDVMLLDTWDQVFVWVGK + 2 Oxidation (M)
1018.24	1230.27	2421.32	2527.54	NA	NA	548.31	716.83	2.75	VPVDPATYGQFYGGDSYIILYNYR
2.37789e+06	4.08931e+06	3.66592e+06	6.33954e+06	710030	1.04327e+06	1.62356e+06	2.6138e+06	2.97	AVEVLPK
1.91093e+06	4.20589e+06	3.75344e+06	4.93809e+06	1.28706e+06	1.14797e+06	1.35959e+06	2.04734e+06	3	EPAHLMSLFGGK
1.14294e+06	2.2853e+06	2.25636e+06	3.3723e+06	375601	423690	1.13589e+06	1.46797e+06	3.27	DSQEEEKTEALTSAK
1.69887e+06	3.15935e+06	2.80173e+06	5.05648e+06	266269	494442	1.02033e+06	1.64413e+06	4.19	AQPVQVAEGSEPDGFWEALGGK
	ExpOAK_01.itraq/117	ExpOAK_01.itraq/118	ExpOAK_01.itraq/119	ExpOAK_01.itraq/121	ExpOAK_01.itraq/113	ExpOAK_01.itraq/114	ExpOAK_01.itraq/115	ExpOAK_01.itraq/116
ExpOAK_01.itraq/117	1	1.29	1.23	1.79	0.81	0.81	0.84	0.95
ExpOAK_01.itraq/118	0.77	1	0.9	1.35	0.64	0.6	0.7	0.67
ExpOAK_01.itraq/119	0.81	1.11	1	1.37	0.66	0.71	0.74	0.75
ExpOAK_01.itraq/121	0.56	0.74	0.73	1	0.52	0.53	0.52	0.55
ExpOAK_01.itraq/113	1.24	1.57	1.51	1.94	1	1.08	1.16	1.18
ExpOAK_01.itraq/114	1.24	1.67	1.41	1.88	0.93	1	1.14	1.12
ExpOAK_01.itraq/115	1.2	1.43	1.35	1.92	0.86	0.88	1	1.03
ExpOAK_01.itraq/116	1.05	1.5	1.33	1.83	0.85	0.89	0.97	1
Back
protein	P02760
description	Protein AMBP OS=Homo sapiens OX=9606 GN=AMBP
qvalue	0.0009
ratio	1.15
fold change	1.15
peptides
ExpOAK_01.itraq/117	ExpOAK_01.itraq/118	ExpOAK_01.itraq/119	ExpOAK_01.itraq/121	ExpOAK_01.itraq/113	ExpOAK_01.itraq/114	ExpOAK_01.itraq/115	ExpOAK_01.itraq/116	ratio	sequence
NA	NA	NA	266.21	NA	NA	NA	NA	NA	MTVSTLVLGEG + Oxidation (M)
15219.9	20440.9	15068.9	16633.5	31926.1	16777.5	25900.8	16648.5	0.76	AFIQLWAFD
160706	132119	124447	159664	244791	198766	153183	159700	0.82	HHGPTITAKLYGR
253932	363205	257096	274934	266857	318101	321991	291391	0.87	STLVLGEGATEAEISMTSTR + Oxidation (M)
38726.9	140396	31317.8	30797.9	45469.4	35494.5	27458.5	43670.6	0.88	ETLLQDF
218717	303727	185279	211520	222544	239641	274708	244986	0.89	VLGEGATEAEISMTSTR
59565.2	55508.9	34342.9	29542.8	71617	48733.1	43256.3	49047.9	0.89	AFIQLWAF
114415	284193	113301	106377	100600	126423	177741	125211	0.9	AQGVGIPEDSIFTMADR
447867	349598	354946	346127	438081	384933	335412	NA	0.92	VVAQGVGIP
88168.9	96122.7	84306.3	87817.7	164939	89385.2	82683.2	101449	0.92	WYNLAIGS
100529	122975	102271	117653	125664	110201	134152	109917	0.93	MTVSTLVLGEGA
169746	181803	161605	193150	301396	194185	169134	182439	0.93	WYNLAIG
134913	148926	126642	170973	212756	153940	147826	144823	0.94	MTVSTLVLG + Oxidation (M)
77564.1	89242.1	72862.7	108492	81077.4	86723.1	91302.5	88569.1	0.95	VVAQGVGIPEDSIFTM
115779	156270	131062	115060	138250	121635	130028	126346	0.96	TLVLGEGATEAEISMTSTR + Oxidation (M)
150794	115863	117193	119011	147911	133175	107864	112289	0.97	WYNLAIGST
223964	237034	207785	290984	295984	233275	230633	231470	0.99	MTVSTLVLG
130427	192348	146593	180985	138160	168178	160564	164961	1	VVAQGVGIPEDSIF
117836	208759	125823	98982.2	187367	154605	86007.8	93108.1	1.01	AFIQLW
834409	874338	830073	1.23424e+06	971649	818665	743725	825034	1.04	VCEETSGAYEK
137751	184308	154622	159051	132273	161900	139447	152259	1.08	MTVSTLVLGEGATEA
128421	118440	74655.1	90286.8	100762	108763	89948.1	88154.1	1.09	VVAQGVGIPED
42770.1	37480.1	39878.2	57225.6	40023.2	37937.4	37358.3	36345.6	1.1	WYNLAIGSTCPWLK
128427	131152	117682	128607	127768	108513	88982.1	119818	1.13	ECVPGEQEPEPILIPR
115177	130294	109043	153537	97620.1	111447	116298	102211	1.15	VVAQGVGIPEDSIFT
92382.7	94164.1	68126.3	90369.1	119976	78389.6	77511.7	80592	1.15	MTVSTLVLGEGATEA + Oxidation (M)
694375	749190	680533	1.31772e+06	543104	673590	569917	774842	1.16	VPGEQEPEPILIPR
67802.1	124109	62205.8	76624.5	75770.3	56082.8	59817.6	61530.1	1.19	IQLWAFDAVK
66798.9	79835.9	78831.9	120945	56159.6	71637.9	76465.1	62224.5	1.19	VVAQGVGIPEDSIFTMAD
1.3584e+07	1.36853e+07	1.15469e+07	1.48222e+07	9.86515e+06	1.14846e+07	1.13834e+07	1.13313e+07	1.2	MTVSTLVLGEGATEAEISMTSTR + 2 Oxidation (M)
111465	101586	117599	123208	96283.9	94278	80466.9	101703	1.2	TNYDEYAIFLTK + iTRAQ8plex (Y)
185407	294811	217031	381435	195565	223945	239615	196971	1.2	MTVSTLVLGEG
272994	301717	296877	323041	221027	263403	243001	243292	1.23	VVHTNYDEYAIFLTK + iTRAQ8plex (Y)
127718	125552	131184	181561	88717.7	123845	109464	98570.1	1.25	NYDEYAIFLTK
98061.3	68290.9	75912.2	125801	58182	67166.1	83114.2	68203	1.27	MTVSTLVLGEGATEAEISMTSTRWR
330282	355731	369747	544025	233667	306368	215050	307566	1.36	YDEYAIFLTK + iTRAQ8plex (Y)
654143	659252	757905	871593	453267	467181	539750	585577	1.41	VVHTNYDEYAIFLTK
420277	547564	530087	711883	304508	372815	388051	406390	1.42	TNYDEYAIFLTK
3.11076e+07	3.42133e+07	3.306e+07	4.63319e+07	2.01077e+07	2.23997e+07	2.50847e+07	2.97459e+07	1.42	MTVSTLVLGEGATEAEISMTSTR + Oxidation (M)
2.20742e+07	2.13839e+07	2.58386e+07	3.81833e+07	1.43348e+07	1.32985e+07	1.94053e+07	2.11313e+07	1.43	MTVSTLVLGEGATEAEISMTSTR
464121	481644	341524	628386	224999	317066	285051	447630	1.57	GVGIPEDSIFTMADR + Oxidation (M)
1.41907e+06	1.39128e+06	1.50036e+06	2.51182e+06	777151	818409	1.03622e+06	1.15363e+06	1.58	YDEYAIFLTK
321353	333672	362610	674888	212720	185364	199967	302823	1.69	GVGIPEDSIFTMADR
166345	356247	192497	285140	106667	148537	119254	150057	1.76	WAFDAVK
195340	305273	323600	437443	184550	102187	122455	217972	2.09	AIFLTK
3.37986e+08	3.09526e+08	3.726e+08	9.30546e+08	1.38311e+08	9.55518e+07	1.67794e+08	3.13393e+08	2.33	ETLLQDFR
6.2786e+07	6.48132e+07	7.8247e+07	1.3812e+08	2.27827e+07	1.35324e+07	3.2836e+07	5.35601e+07	2.6	HHGPTITAK
4.34456e+07	5.47161e+07	6.55801e+07	1.52536e+08	1.5762e+07	1.28487e+07	2.80832e+07	5.90275e+07	2.85	VVAQGVGIPEDSIFTMADR
2.81028e+07	2.73278e+07	2.48963e+07	5.30158e+07	7.00102e+06	8.51076e+06	1.00985e+07	2.93102e+07	2.99	VVAQGVGIPEDSIFTMADR + Oxidation (M)
5.11241e+07	6.17391e+07	3.60703e+07	9.77049e+07	2.44736e+06	4.91688e+06	1.83298e+07	1.81083e+07	5.95	AFIQLWAFDAVK
	ExpOAK_01.itraq/117	ExpOAK_01.itraq/118	ExpOAK_01.itraq/119	ExpOAK_01.itraq/121	ExpOAK_01.itraq/113	ExpOAK_01.itraq/114	ExpOAK_01.itraq/115	ExpOAK_01.itraq/116
ExpOAK_01.itraq/117	1	1.08	0.99	1.3	0.94	0.89	0.85	0.96
ExpOAK_01.itraq/118	0.93	1	0.89	1.21	0.72	0.84	0.81	0.86
ExpOAK_01.itraq/119	1.01	1.12	1	1.34	0.9	0.99	0.92	0.97
ExpOAK_01.itraq/121	0.77	0.83	0.74	1	0.75	0.77	0.75	0.76
ExpOAK_01.itraq/113	1.07	1.38	1.12	1.34	1	0.98	1.07	1.1
ExpOAK_01.itraq/114	1.12	1.19	1.01	1.31	1.02	1	0.99	1.01
ExpOAK_01.itraq/115	1.18	1.23	1.09	1.33	0.94	1.01	1	1.04
ExpOAK_01.itraq/116	1.05	1.16	1.03	1.32	0.91	0.99	0.96	1
Back
protein	P41222
description	Prostaglandin-H2 D-isomerase OS=Homo sapiens OX=9606 GN=PTGDS
qvalue	0.00391
ratio	1.21
fold change	1.21
peptides
ExpOAK_01.itraq/117	ExpOAK_01.itraq/118	ExpOAK_01.itraq/119	ExpOAK_01.itraq/121	ExpOAK_01.itraq/113	ExpOAK_01.itraq/114	ExpOAK_01.itraq/115	ExpOAK_01.itraq/116	ratio	sequence
306404	139880	141646	251437	504353	269015	291269	329922	0.61	SVVAPATD
56103.8	46896.5	53081.7	51521.9	46101.4	79652.3	153731	56406.8	0.78	SVVETDYDQYALLYSQGSK + iTRAQ8plex (Y)
15219.9	12874.8	17587.1	15538.9	22825	15825.2	26485.7	14226.6	0.81	RTMLLQPAGSLGSYSYR
230355	193895	91281.1	229544	96500.5	NA	684615	NA	0.82	SVQPNFQQDK
67812.2	60611.4	53933.3	55266.7	98161.9	74566.6	53704.1	63240.7	0.84	WFSAGLAS
538999	519378	600172	500256	719911	889950	479427	537928	0.85	TMLLQPAGSLGSYSYR + 2 iTRAQ8plex (Y)
54649.1	69868	56224.5	52377.9	61885.7	67306.4	233828	46770	0.86	SVVETDYDQYALLYSQGSK
172465	213119	159610	133455	181480	216931	178049	176901	0.92	TMLLQPA
30861.1	60611.4	34797.1	44279.2	51265.9	39457.9	42585.3	40935.4	0.94	AQGFTEDTIVFL
8113.58	12524.3	11447.6	12868.1	11578.6	13854.1	38090.9	7812.78	0.95	AQGFTEDTIV
433109	486515	508514	371238	527665	641865	444082	442160	0.95	TMLLQPAGSLGSY + iTRAQ8plex (Y)
90697.1	125810	109002	101192	162249	111604	93765.1	108478	0.95	WFSAGLA
206878	237188	309204	285305	232403	275153	350188	258958	0.97	TMLLQPAGSLGS + Oxidation (M)
114274	137149	98418.2	139751	123569	142557	126765	109494	1	AQGFTEDTIVFLPQ
365297	388459	340064	342341	543899	379322	308508	324163	1.01	TMLLQPAG + Oxidation (M)
1.69167e+06	1.52337e+06	1.48374e+06	1.26826e+06	1.71552e+06	2.01023e+06	1.29229e+06	1.22087e+06	1.01	TMLLQPAGSLGSY + Oxidation (M); iTRAQ8plex (Y)
91044.3	57364.4	62420.7	100772	94673.1	115340	50967.5	58730.5	1.01	WFSAGLASNSSWLR
551407	1.05019e+06	467314	504890	488335	597901	556003	444514	1.01	AQVSVQPNFQQDKFLGR
18279.9	18796.8	18475.2	20625.2	12557.4	19448.3	23087.3	16174.3	1.05	MLLQPAGSLGSYSYR + Oxidation (M)
76209.7	88855.5	94525.2	79093.6	118856	82668.6	75726.3	73123.1	1.06	TMLLQPAGSLGSYS + Oxidation (M)
2.12716e+07	2.63291e+07	3.50879e+07	3.00373e+07	2.49731e+07	3.05265e+07	2.51789e+07	2.59748e+07	1.1	TMLLQPAGSLGSYSYR + iTRAQ8plex (Y)
107051	166578	131468	165018	146069	126125	121470	139895	1.11	SVVAPATDGGLNLTSTFLR
1.05441e+07	8.63007e+06	8.9804e+06	8.69715e+06	8.9424e+06	1.25959e+07	5.73856e+06	6.76726e+06	1.14	TMLLQPAGSLGSYSYR + Oxidation (M); 2 iTRAQ8plex (Y)
32004.9	39217	30879.9	42057	35555.7	26077.3	52478.9	24066.7	1.16	AQGFTEDTIVFLPQTD
494816	806987	593571	576264	421251	514068	525577	470930	1.19	SVSVVETDYDQYALLYSQGSK
110562	93288	106245	100575	73115.8	90402.4	113405	81786	1.2	HWGSTYSVSVVETDYDQYALLYSQGSK + 2 iTRAQ8plex (Y)
86322.8	104111	89010.2	122838	63111.8	81335.8	99983.3	78347.9	1.21	TEDTIVFLPQTDK
65424.3	83237.6	57136.9	78023.6	56574.9	65675.4	60870.4	56567.7	1.22	VVETDYDQYALLYSQGSK
434022	563439	632074	524314	443498	445085	395377	482688	1.22	TMLLQPAGSLG
662882	627400	892698	685670	492778	487226	737377	584426	1.26	TMLLQPAGSLGSY
540671	513857	528587	585095	460111	442279	407752	398684	1.26	TMLLQPAGSLG + Oxidation (M)
452385	831781	547432	500278	409269	390836	585640	406492	1.28	VSVQPNFQQDK
575877	620185	655634	609621	330836	431792	575335	512412	1.31	QVSVQPNFQQDK
418270	286564	310299	713900	213370	267840	255253	284024	1.38	APEAQVSVQPNFQQDKFLGR
86242.6	93906.4	86779.9	112591	45631.9	68376.1	65937.3	63952	1.39	GFTEDTIVFLPQTDK
369521	417956	429115	345115	221816	307880	325838	255647	1.4	SVSVVETDYDQYALLYSQGSK + iTRAQ8plex (Y)
57618.8	63497.7	63625.1	64032	40991.1	51067.2	49449.9	41494.3	1.4	PEAQVSVQPNFQQDK
100088	98235.8	118775	140039	71544.8	78319.5	82498.6	75443.4	1.42	SPHWGSTYSVSVVETDYDQYALLYSQGSK
8.91971e+07	8.08052e+07	8.59607e+07	9.06278e+07	5.96281e+07	8.53995e+07	4.95164e+07	5.31105e+07	1.56	TMLLQPAGSLGSYSYR + Oxidation (M); iTRAQ8plex (Y)
1.52939e+06	1.04742e+06	1.29428e+06	1.11068e+06	666637	832701	867595	704894	1.56	TMLLQPAGSLGSY + Oxidation (M)
93787.3	91638.7	111192	125389	55184.4	74671.8	64521.2	65154.5	1.58	SPHWGSTYSVSVVETDYDQYALLYSQGSK + 2 iTRAQ8plex (Y)
6.1076e+07	5.3779e+07	6.3912e+07	7.30404e+07	3.65723e+07	5.05075e+07	3.54332e+07	3.50341e+07	1.74	MATLYSR + Oxidation (M)
1.74904e+06	1.85075e+06	2.18627e+06	2.38565e+06	895554	1.2185e+06	1.38815e+06	1.07195e+06	1.76	SPHWGSTYSVSVVETDYDQYALLYSQGSK + iTRAQ8plex (Y)
8.98275e+06	1.45473e+07	2.19071e+07	2.05109e+07	6.03486e+06	6.28028e+06	1.56828e+07	1.35509e+07	1.87	TMLLQPAGSLGSYSYR
672684	697804	504783	295840	218769	281431	290961	452499	2.04	ALLYSQGSK
5.2475e+06	1.46449e+06	3.36325e+06	3.89888e+06	1.38328e+06	1.73515e+06	2.62928e+06	1.7879e+06	2.06	EAQVSVQPNFQQDK
4.12642e+06	3.08758e+07	8.53431e+06	5.38142e+06	2.24221e+06	2.22908e+06	4.56702e+06	3.87787e+06	2.3	AQVSVQPNFQQDK
35396	77671.2	40713.6	37670.3	14200.6	16714.3	20279.9	16800.9	2.34	AAPEAQVSVQPNFQQDK
1.60542e+06	1.18099e+06	1.70397e+06	1.83775e+06	561758	538574	1.01341e+06	779525	2.5	DLQAAPEAQVSVQPNFQQDK
4.43177e+07	4.37284e+07	5.02298e+07	5.86708e+07	1.17068e+07	1.62814e+07	2.62505e+07	2.14062e+07	2.53	TMLLQPAGSLGSYSYR + Oxidation (M)
683238	698165	728911	755092	1.94283e+06	234117	337444	178595	2.54	GPGEDFR
2.96844e+07	1.10204e+07	3.63892e+07	5.06971e+07	4.07189e+06	3.76091e+06	1.7515e+07	1.38231e+07	4.38	APEAQVSVQPNFQQDK
5.00911e+07	6.20806e+07	7.34744e+07	8.42609e+07	6.21777e+06	4.57874e+06	5.26018e+07	2.77251e+07	5.14	AQGFTEDTIVFLPQTDK
	ExpOAK_01.itraq/117	ExpOAK_01.itraq/118	ExpOAK_01.itraq/119	ExpOAK_01.itraq/121	ExpOAK_01.itraq/113	ExpOAK_01.itraq/114	ExpOAK_01.itraq/115	ExpOAK_01.itraq/116
ExpOAK_01.itraq/117	1	1.06	1.07	1.11	0.85	0.91	0.95	0.86
ExpOAK_01.itraq/118	0.94	1	1.04	1.07	0.78	0.81	0.85	0.78
ExpOAK_01.itraq/119	0.94	0.96	1	1.02	0.71	0.86	0.82	0.77
ExpOAK_01.itraq/121	0.9	0.93	0.98	1	0.74	0.87	0.9	0.78
ExpOAK_01.itraq/113	1.18	1.28	1.41	1.35	1	1.19	1.21	1.03
ExpOAK_01.itraq/114	1.09	1.24	1.16	1.15	0.84	1	1.05	0.9
ExpOAK_01.itraq/115	1.05	1.18	1.22	1.11	0.83	0.95	1	0.88
ExpOAK_01.itraq/116	1.16	1.28	1.3	1.28	0.97	1.11	1.14	1
Back
protein	P08246
description	Neutrophil elastase OS=Homo sapiens OX=9606 GN=ELANE
qvalue	0.00397
ratio	0.43
fold change	2.35
peptides
ExpOAK_01.itraq/117	ExpOAK_01.itraq/118	ExpOAK_01.itraq/119	ExpOAK_01.itraq/121	ExpOAK_01.itraq/113	ExpOAK_01.itraq/114	ExpOAK_01.itraq/115	ExpOAK_01.itraq/116	ratio	sequence
3033.94	1897.71	1381.99	2046.47	6905.28	6462.32	4704.88	3053.64	0.36	GLIHGIASFVR
27239.2	32954.9	34659.2	42962.4	73874.2	98820	119746	58811.8	0.4	QVFAVQR
22634.2	27032.9	23965.9	27777.4	67499.8	57959.2	53051.5	35193.9	0.46	ARPHAWPF
13604.6	10674	9833.71	13131.5	20062.1	14196.1	16376.6	10255	0.78	AQFVNWIDSIIQR
	ExpOAK_01.itraq/117	ExpOAK_01.itraq/118	ExpOAK_01.itraq/119	ExpOAK_01.itraq/121	ExpOAK_01.itraq/113	ExpOAK_01.itraq/114	ExpOAK_01.itraq/115	ExpOAK_01.itraq/116
ExpOAK_01.itraq/117	1	0.97	0.87	1.09	2.48	2.34	1.91	1.25
ExpOAK_01.itraq/118	1.03	1	0.9	1.15	2.37	2.54	2.21	1.45
ExpOAK_01.itraq/119	1.14	1.11	1	1.29	2.45	2.63	2.75	1.58
ExpOAK_01.itraq/121	0.92	0.87	0.78	1	2.04	2.19	2.1	1.32
ExpOAK_01.itraq/113	0.4	0.42	0.41	0.49	1	0.9	0.8	0.52
ExpOAK_01.itraq/114	0.43	0.39	0.38	0.46	1.12	1	1.03	0.6
ExpOAK_01.itraq/115	0.52	0.45	0.36	0.48	1.25	0.97	1	0.64
ExpOAK_01.itraq/116	0.8	0.69	0.63	0.76	1.94	1.66	1.57	1
Back
protein	Q9Y279
description	V-set and immunoglobulin domain-containing protein 4 OS=Homo sapiens OX=9606 GN=VSIG4
qvalue	0.00465
ratio	2.17
fold change	2.17
peptides
ExpOAK_01.itraq/117	ExpOAK_01.itraq/118	ExpOAK_01.itraq/119	ExpOAK_01.itraq/121	ExpOAK_01.itraq/113	ExpOAK_01.itraq/114	ExpOAK_01.itraq/115	ExpOAK_01.itraq/116	ratio	sequence
220613	308263	150405	280819	136932	175789	159709	155612	1.58	VPGDVSLQLSTLEMDDR
2.49334e+06	3.19088e+06	1.49576e+06	3.79742e+06	1.76848e+06	1.25651e+06	1.60523e+06	1.4782e+06	1.83	GSDPVTIFLR
1.20467e+06	1.78149e+06	682601	1.95606e+06	871484	397893	741841	437070	2.57	RPILEVPESVTGPWK
217111	254042	88199.2	238556	84781.1	73514.4	105340	80016.2	2.76	VPGDVSLQLSTLEMDDR + Oxidation (M)
	ExpOAK_01.itraq/117	ExpOAK_01.itraq/118	ExpOAK_01.itraq/119	ExpOAK_01.itraq/121	ExpOAK_01.itraq/113	ExpOAK_01.itraq/114	ExpOAK_01.itraq/115	ExpOAK_01.itraq/116
ExpOAK_01.itraq/117	1	1.34	0.58	1.39	0.66	0.41	0.63	0.47
ExpOAK_01.itraq/118	0.75	1	0.42	1.02	0.47	0.34	0.46	0.38
ExpOAK_01.itraq/119	1.72	2.36	1	2.62	1.07	0.84	1.08	0.95
ExpOAK_01.itraq/121	0.72	0.98	0.38	1	0.46	0.32	0.43	0.36
ExpOAK_01.itraq/113	1.51	2.15	0.94	2.2	1	0.78	1.03	0.89
ExpOAK_01.itraq/114	2.42	2.96	1.2	3.13	1.27	1	1.35	1.09
ExpOAK_01.itraq/115	1.59	2.18	0.93	2.31	0.97	0.74	1	0.84
ExpOAK_01.itraq/116	2.14	2.62	1.06	2.77	1.13	0.91	1.2	1
Back
protein	P19320
description	Vascular cell adhesion protein 1 OS=Homo sapiens OX=9606 GN=VCAM1
qvalue	0.00723
ratio	1.36
fold change	1.36
peptides
ExpOAK_01.itraq/117	ExpOAK_01.itraq/118	ExpOAK_01.itraq/119	ExpOAK_01.itraq/121	ExpOAK_01.itraq/113	ExpOAK_01.itraq/114	ExpOAK_01.itraq/115	ExpOAK_01.itraq/116	ratio	sequence
73781.7	117821	70640.5	101521	113366	127247	101092	91202.7	0.81	SQEFLEDADR
1.63329e+06	1.49518e+06	1.16504e+06	1.70763e+06	1.57138e+06	1.57193e+06	1.30854e+06	1.33621e+06	1.08	NTVISVNPSTK
59414.7	67878.6	58596.7	88311.5	77539.9	50278.1	59829.9	51944.1	1.14	SQEFLEDADRK
918760	1.39738e+06	894585	1.80601e+06	1.04688e+06	831561	868248	920284	1.27	SLEVTFTPVIEDIGK
372290	462110	342700	654312	279949	301686	308200	355818	1.36	LHIDEMDSVPTVR
137450	207295	140510	272260	100780	131053	120608	129225	1.37	KEVELIVQEKPFTVEISPGPR
921018	1.42519e+06	1.23272e+06	1.93763e+06	646016	859252	816428	923967	1.58	ELQVYISPK
451780	604826	410785	886284	271733	314821	331226	342539	1.62	EVELIVQEKPFTVEISPGPR
243528	433454	290186	570733	137744	165250	200398	211646	1.95	GIQVEIYSFPK
89563.4	195235	95539	229462	62154.7	47717.7	51370.7	76772.9	2.42	LEIDLLK
	ExpOAK_01.itraq/117	ExpOAK_01.itraq/118	ExpOAK_01.itraq/119	ExpOAK_01.itraq/121	ExpOAK_01.itraq/113	ExpOAK_01.itraq/114	ExpOAK_01.itraq/115	ExpOAK_01.itraq/116
ExpOAK_01.itraq/117	1	1.51	0.98	1.96	0.74	0.88	0.85	0.91
ExpOAK_01.itraq/118	0.66	1	0.68	1.31	0.54	0.62	0.6	0.65
ExpOAK_01.itraq/119	1.02	1.47	1	1.92	0.77	0.87	0.88	0.9
ExpOAK_01.itraq/121	0.51	0.76	0.52	1	0.4	0.46	0.46	0.49
ExpOAK_01.itraq/113	1.35	1.84	1.31	2.51	1	1.1	0.99	1.25
ExpOAK_01.itraq/114	1.14	1.62	1.15	2.17	0.91	1	1.03	1.08
ExpOAK_01.itraq/115	1.17	1.66	1.14	2.19	1.01	0.97	1	1.06
ExpOAK_01.itraq/116	1.1	1.53	1.11	2.03	0.8	0.92	0.95	1
Back
protein	P0DOY2
	A0M8Q6
	B9A064
	P0DOX8
description	Immunoglobulin lambda constant 2 OS=Homo sapiens OX=9606 GN=IGLC2
	Immunoglobulin lambda constant 7 OS=Homo sapiens OX=9606 GN=IGLC7
	Immunoglobulin lambda-like polypeptide 5 OS=Homo sapiens OX=9606 GN=IGLL5
	Immunoglobulin lambda-1 light chain OS=Homo sapiens OX=9606
qvalue	0.00775
ratio	1.4
fold change	1.4
peptides
ExpOAK_01.itraq/117	ExpOAK_01.itraq/118	ExpOAK_01.itraq/119	ExpOAK_01.itraq/121	ExpOAK_01.itraq/113	ExpOAK_01.itraq/114	ExpOAK_01.itraq/115	ExpOAK_01.itraq/116	ratio	sequence
25493.5	21270.7	19991.8	24987.3	42237	28858.6	25919.3	20747.1	0.84	SDFYPGAVTVAWK
470742	958701	462853	430323	570083	499098	492960	475321	0.94	SLTPEQWK
528331	836396	869948	597358	645131	626766	1.15307e+06	673477	1.07	ADGSPVK
292619	417940	306812	417895	256131	338128	448940	313324	1.1	SSYLSLTPEQWK
193032	181473	161557	184771	156524	169809	144311	165554	1.14	KYAASSYLSLTPEQWK
515288	1.58182e+06	608838	525137	383835	456834	793895	519017	1.16	LSLTPEQWK
183260	437783	276074	237816	155080	244674	208709	228303	1.17	ISDFYPGAVTVAWK
263463	655902	305473	402628	194482	272101	260308	320547	1.32	LISDFYPGAVTVAWK
29065.2	36433.8	61881.4	58023.9	27520	30601.8	36250.1	38505	1.38	VGVETTKPSK
128120	124161	111070	132262	67048.4	87982.3	112851	92049.5	1.4	ASSYLSLTPEQWK
1.59694e+07	2.0855e+07	1.72557e+07	2.66074e+07	1.12105e+07	1.50743e+07	1.2757e+07	1.24127e+07	1.51	YAASSYLSLTPEQWK + iTRAQ8plex (Y)
1.49463e+06	2.22343e+06	1.51907e+06	2.86336e+06	872788	1073161	1.30861e+06	1.12205e+06	1.67	HRSYSCQVTHEGSTVEK
1.2105e+06	2.75729e+06	3.03474e+06	2.2651e+06	1.42398e+06	1.2627e+06	1.5015e+06	1.98854e+06	1.71	AGVETTKPSK
2.7076e+06	4.30278e+06	5.25497e+06	5.05009e+06	1.71608e+06	2.25117e+06	2.8438e+06	3.34607e+06	1.84	ANPTVTLFPPSSEELQANK
1.15356e+07	1.59697e+07	1.15459e+07	3.26863e+07	6.96929e+06	1.04861e+06	1.10558e+07	7.65004e+06	1.86	AGVETTTPSK
298968	364882	260653	609411	186809	149098	165300	197055	1.88	ADSSPVK
1.54521e+07	2.3035e+07	2.1896e+07	3.25813e+07	8.28645e+06	9.50914e+06	1.45996e+07	1.23627e+07	2.07	YAASSYLSLTPEQWK
1.56317e+07	2.27164e+07	1.68429e+07	3.87844e+07	6.07302e+06	5.15949e+06	1.45629e+07	1.15103e+07	2.34	AAPSVTLFPPSSEELQANK
4.05716e+06	8.50337e+06	1.03349e+07	1.11629e+07	1.57919e+06	788561	3.43978e+06	5.22823e+06	4.02	VTVLGQPK
	ExpOAK_01.itraq/117	ExpOAK_01.itraq/118	ExpOAK_01.itraq/119	ExpOAK_01.itraq/121	ExpOAK_01.itraq/113	ExpOAK_01.itraq/114	ExpOAK_01.itraq/115	ExpOAK_01.itraq/116
ExpOAK_01.itraq/117	1	1.49	1.08	1.67	0.74	0.89	0.99	1.01
ExpOAK_01.itraq/118	0.67	1	0.83	1.17	0.51	0.52	0.63	0.6
ExpOAK_01.itraq/119	0.93	1.21	1	1.19	0.6	0.72	0.86	0.76
ExpOAK_01.itraq/121	0.6	0.85	0.84	1	0.48	0.57	0.65	0.7
ExpOAK_01.itraq/113	1.35	1.95	1.66	2.07	1	1.11	1.5	1.35
ExpOAK_01.itraq/114	1.13	1.92	1.39	1.77	0.9	1	1.22	1.14
ExpOAK_01.itraq/115	1.01	1.58	1.16	1.55	0.67	0.82	1	0.96
ExpOAK_01.itraq/116	0.99	1.68	1.32	1.44	0.74	0.88	1.04	1
Back
protein	P02790
	Q5T013
description	Hemopexin OS=Homo sapiens OX=9606 GN=HPX
	Putative hydroxypyruvate isomerase OS=Homo sapiens OX=9606 GN=HYI
qvalue	0.02613
ratio	1.25
fold change	1.25
peptides
ExpOAK_01.itraq/117	ExpOAK_01.itraq/118	ExpOAK_01.itraq/119	ExpOAK_01.itraq/121	ExpOAK_01.itraq/113	ExpOAK_01.itraq/114	ExpOAK_01.itraq/115	ExpOAK_01.itraq/116	ratio	sequence
59033.4	78083.6	54055	62015.6	124111	110482	71539.8	83776.1	0.63	AFSGTHYWR
98974.3	153951	93349.2	106789	106848	129457	133229	123509	0.81	EVGTPHGIILDSVDAAF
502546	558027	443226	696698	889524	481491	669039	626309	0.82	IHLMAGR,LHIMAGR
503148	1.0038e+06	521328	674600	415797	522071	630683	617087	1.04	EWFWDLATGTMK + Oxidation (M)
399409	482005	337631	614436	436817	431055	408306	397075	1.05	GDKVWVYPPEK
909520	715991	799147	934085	912389	608190	964976	552831	1.14	LYLVQGTQVYVFLTK
764906	1.14023e+06	877004	1.65195e+06	1.26381e+06	825353	897818	779669	1.16	QGHNSVFLIK
347238	302732	328186	380563	291961	272400	380361	213839	1.2	LYLVQGTQVYVFLTK + iTRAQ8plex (Y)
889193	554182	675180	1.01678e+06	678790	599163	754597	474821	1.21	GGYTLVSGYPK + iTRAQ8plex (Y)
793098	1.62362e+06	955593	1.0132e+06	595291	743860	1.00654e+06	792879	1.28	LWWLDLK
3.01387e+06	5.59053e+06	3.65494e+06	5.04619e+06	3.66021e+06	2.70116e+06	3.57502e+06	3.13646e+06	1.28	VWVYPPEK
4.00101e+06	6.68272e+06	3.88158e+06	8.57931e+06	3.35025e+06	3.27921e+06	4.11569e+06	3.81154e+06	1.45	NFPSPVDAAFR
703605	1.16909e+06	722666	1.44529e+06	592691	573682	683260	639096	1.49	EWFWDLATGTMK
14617.9	17090.8	21236.8	20217.8	11907.3	10529.1	12110	19781.8	1.55	LLQDEFPGIPSPLDAAVE
61451.3	78805.1	51378.6	105554	41388.3	49313.6	45885.2	43348.8	1.56	VWVYPPEKK
618827	902058	509151	1.13752e+06	463885	489470	608002	457318	1.57	WKNFPSPVDAAFR
1.61078e+06	1.97858e+06	1.7875e+06	2.13812e+06	1.07727e+06	1.20503e+06	1.58527e+06	1.19255e+06	1.57	SGAQATWTELPWPHEK
1.31681e+06	1.33747e+06	1.29647e+06	1.66965e+06	875674	685339	1.26543e+06	742434	1.65	GGYTLVSGYPK
	ExpOAK_01.itraq/117	ExpOAK_01.itraq/118	ExpOAK_01.itraq/119	ExpOAK_01.itraq/121	ExpOAK_01.itraq/113	ExpOAK_01.itraq/114	ExpOAK_01.itraq/115	ExpOAK_01.itraq/116
ExpOAK_01.itraq/117	1	1.3	0.96	1.36	0.84	0.82	1.04	0.97
ExpOAK_01.itraq/118	0.77	1	0.7	1.25	0.67	0.62	0.79	0.65
ExpOAK_01.itraq/119	1.04	1.44	1	1.34	0.9	0.87	1.09	0.89
ExpOAK_01.itraq/121	0.73	0.8	0.75	1	0.64	0.58	0.74	0.58
ExpOAK_01.itraq/113	1.19	1.48	1.11	1.56	1	0.95	1.13	0.95
ExpOAK_01.itraq/114	1.22	1.61	1.15	1.74	1.05	1	1.25	0.97
ExpOAK_01.itraq/115	0.96	1.26	0.92	1.35	0.88	0.8	1	0.9
ExpOAK_01.itraq/116	1.03	1.54	1.13	1.73	1.06	1.03	1.11	1
Back
protein	P01619
description	Immunoglobulin kappa variable 3-20 OS=Homo sapiens OX=9606 GN=IGKV3-20
qvalue	0.02754
ratio	1.19
fold change	1.19
peptides
ExpOAK_01.itraq/117	ExpOAK_01.itraq/118	ExpOAK_01.itraq/119	ExpOAK_01.itraq/121	ExpOAK_01.itraq/113	ExpOAK_01.itraq/114	ExpOAK_01.itraq/115	ExpOAK_01.itraq/116	ratio	sequence
90245.7	73084.2	104906	84525.6	137293	92980.3	72155.4	136084	0.78	LLIYGASSRATGIPDR
500078	1.70825e+06	609893	455389	557587	606511	553147	506670	0.99	LTQSPGTLSLSPGER
485772	661144	717475	404657	630468	383548	510112	620094	1.01	LLIYGASSR
290351	670539	321613	395674	687639	435264	272738	262091	1.04	SPGTLSLSPGER
402127	324457	441702	563408	376088	353770	354658	352913	1.19	IVLTQSPGTLSLSPGER
259249	263175	359245	318843	254137	188812	242066	244113	1.19	ASQSVSSSYLAWYQQK
139437	126454	175510	166759	95157.1	120603	95864.6	24693.3	1.6	ASQSVSSSYLAWYQQKPGQAPR + iTRAQ8plex (Y)
568914	546539	863537	815067	181932	272891	388069	370789	2.14	ASQSVSSSYLAWYQQKPGQAPR
8.04374e+06	4.62903e+06	9.66872e+06	9.05009e+06	1.56908e+06	1.59886e+06	4.5399e+06	5.66132e+06	3.17	EIVLTQSPGTLSLSPGER
	ExpOAK_01.itraq/117	ExpOAK_01.itraq/118	ExpOAK_01.itraq/119	ExpOAK_01.itraq/121	ExpOAK_01.itraq/113	ExpOAK_01.itraq/114	ExpOAK_01.itraq/115	ExpOAK_01.itraq/116
ExpOAK_01.itraq/117	1	0.96	1.22	1.2	0.98	0.86	0.88	0.9
ExpOAK_01.itraq/118	1.04	1	1.37	1.21	0.95	0.65	0.77	0.93
ExpOAK_01.itraq/119	0.82	0.73	1	0.94	0.85	0.69	0.69	0.8
ExpOAK_01.itraq/121	0.84	0.83	1.07	1	0.8	0.72	0.69	0.66
ExpOAK_01.itraq/113	1.02	1.05	1.17	1.25	1	0.94	0.95	0.96
ExpOAK_01.itraq/114	1.16	1.54	1.46	1.38	1.06	1	1	1.29
ExpOAK_01.itraq/115	1.13	1.3	1.45	1.45	1.05	1	1	1
ExpOAK_01.itraq/116	1.11	1.08	1.25	1.51	1.04	0.77	1	1
Back
protein	P01834
	P0DOX7
description	Immunoglobulin kappa constant OS=Homo sapiens OX=9606 GN=IGKC
	Immunoglobulin kappa light chain OS=Homo sapiens OX=9606
qvalue	0.06346
ratio	1.1
fold change	1.1
peptides
ExpOAK_01.itraq/117	ExpOAK_01.itraq/118	ExpOAK_01.itraq/119	ExpOAK_01.itraq/121	ExpOAK_01.itraq/113	ExpOAK_01.itraq/114	ExpOAK_01.itraq/115	ExpOAK_01.itraq/116	ratio	sequence
136648	151477	102838	83537.9	379393	310402	NA	173514	0.38	DSTYSL
303494	256052	206771	184606	599697	483666	NA	386235	0.48	VDNALQ
256541	232601	225709	394686	444762	361785	403750	295287	0.64	VDNALQSG
92462.9	65713.9	63908.9	54690.6	105493	94207.9	72524.8	82311.1	0.74	NALQSGNSQESVTEQDSK
974292	649923	585967	661308	3.43458e+06	1.03327e+06	760957	728775	0.74	VDNALQSGN
147584	248167	139659	141685	197552	210267	164936	174615	0.78	DSTYSLSSTL
148988	159826	105109	81727.3	235653	157340	129166	144807	0.83	TVAAPSV
140159	241930	126439	118681	242696	151290	127196	142944	0.91	GTVAAPSVF
22042.2	36356.5	22502	19769.3	27899.2	20290.1	23407.4	24786.5	0.92	VDNALQSGNSQESVTEQD
539106	752061	508080	604514	529200	706436	340547	701541	0.94	LLNNFYPR
477163	378100	323032	339543	361696	395982	497208	307142	0.95	DIQMTQSPS
73811.8	75248.9	81427.1	95718.8	82018.2	107378	76403.5	66229.9	0.99	TYSLSSTLTLSK + iTRAQ8plex (Y)
116482	149312	138645	119793	187800	110973	116237	136677	1.02	ALQSGNSQESVTEQDSK
14960	7861.96	11618	14238.5	14325.2	12119.7	12406.2	10369.3	1.05	SGTASVVCLLNNFYPR
286428	287028	272302	286210	230164	319012	264426	266088	1.08	TVAAPSVFIFPPSD
66186.9	73187.2	74695.6	102756	79833.2	63904.2	66860.8	68143.8	1.1	TVAAPSVFIFPPS
86724.1	126583	108921	111809	136011	88806.5	96535.6	104582	1.1	VFIFPPSDEQLK
461602	549265	410380	619292	358645	512023	967757	405306	1.11	AAPSVFIFPPSDEQLK
330784	377327	336455	378760	324859	305842	260732	319929	1.14	VDNALQSGNSQ
216891	247450	235238	268268	217361	233538	176178	205481	1.14	STYSLSSTLTLSK
70802	82979.9	90348.4	79998.9	51789.6	61659.5	58290.8	62317.6	1.36	TYSLSSTLTLSK
669647	903357	774690	634375	366227	500573	546146	677721	1.38	TVAAPSVF
721745	1.22831e+06	1.00596e+06	922744	556341	656474	1.03413e+06	700872	1.42	SLSSTLTLSK
80724.5	91947.9	55231	95801.1	42435.7	63781.4	58469.3	53561.5	1.54	SQESVTEQDSKDSTYSLSSTLTLSK
3.42213e+06	6.39327e+06	5.03616e+06	3.71814e+06	1.6558e+06	2.41559e+06	2.91226e+06	3.70722e+06	1.63	IFPPSDEQLK
787982	569118	692646	1.45742e+06	408894	425838	407795	420168	1.78	VDNALQSGNSQESVTEQDSKDSTYSLSSTLTLSK
3.3421e+07	4.02784e+07	4.38804e+07	4.50175e+07	1.81446e+07	2.44445e+07	2.20639e+07	2.36609e+07	1.84	DSTYSLSSTLTLSK + iTRAQ8plex (Y)
2.55486e+06	3.07835e+06	2.31609e+06	3.36938e+06	1.02008e+06	1.26732e+06	1.41738e+06	1.55585e+06	2.09	GTVAAPSVFIFPPSDEQLK
7.22218e+07	1.01942e+08	1.03716e+08	1.2055e+08	2.73546e+07	3.73275e+07	5.4075e+07	5.69407e+07	2.29	DSTYSLSSTLTLSK
1.21971e+07	1.49726e+07	1.68761e+07	1.85814e+07	3.73699e+06	5157895	8.62162e+06	8.15243e+06	2.45	VDNALQSGNSQESVTEQDSK
6.53806e+07	8.61123e+07	9.95386e+07	1.14628e+08	7.15336e+06	9.72073e+06	3.76541e+07	4.9471e+07	4.84	TVAAPSVFIFPPSDEQLK
85510.2	171031	196958	420035	37036.4	37967.2	130169	34321.7	4.89	VDNALQSGNSQESVTEQDSKDSTYSLSSTLTLSK + iTRAQ8plex (Y)
	ExpOAK_01.itraq/117	ExpOAK_01.itraq/118	ExpOAK_01.itraq/119	ExpOAK_01.itraq/121	ExpOAK_01.itraq/113	ExpOAK_01.itraq/114	ExpOAK_01.itraq/115	ExpOAK_01.itraq/116
ExpOAK_01.itraq/117	1	1.18	0.98	1.14	0.97	0.94	0.84	0.94
ExpOAK_01.itraq/118	0.85	1	0.9	1	0.8	0.78	0.71	0.78
ExpOAK_01.itraq/119	1.02	1.12	1	1.08	0.99	0.95	0.89	0.95
ExpOAK_01.itraq/121	0.88	1	0.93	1	0.83	0.84	0.83	0.81
ExpOAK_01.itraq/113	1.03	1.25	1.01	1.2	1	1.07	0.96	0.94
ExpOAK_01.itraq/114	1.07	1.28	1.05	1.19	0.94	1	1.03	0.96
ExpOAK_01.itraq/115	1.19	1.4	1.12	1.21	1.04	0.97	1	1.06
ExpOAK_01.itraq/116	1.07	1.28	1.05	1.23	1.07	1.05	0.94	1
Back
protein	Q08174
description	Protocadherin-1 OS=Homo sapiens OX=9606 GN=PCDH1
qvalue	0.09703
ratio	1.27
fold change	1.27
peptides
ExpOAK_01.itraq/117	ExpOAK_01.itraq/118	ExpOAK_01.itraq/119	ExpOAK_01.itraq/121	ExpOAK_01.itraq/113	ExpOAK_01.itraq/114	ExpOAK_01.itraq/115	ExpOAK_01.itraq/116	ratio	sequence
846353	828562	711595	632419	841545	845521	830896	804345	0.92	VTVLDTNDNAPK
369210	411292	405311	353411	369822	321976	375799	338136	1.09	EQQSTYTFQLK
185106	165187	261029	252877	193940	205006	188762	196124	1.11	NTGLITVQGPVDR
304598	183947	429439	273659	238723	169599	257223	271491	1.17	QPQLIVMGNLDR
104081	118032	117319	109513	88681.5	86807.3	101190	103880	1.2	VPEEQPPNTLIGSLAADYGFPDVGHLYK
23376.6	19291.5	21873.4	28398.8	11298.7	14594.1	21954.5	21780.3	1.27	TLLETLLGHSLDTPLDIDIAGDPEYE
592341	290636	487346	358349	341743	296969	312263	452880	1.28	WDSYDLTIK
185006	127098	191281	156911	128427	98030.9	128365	138455	1.33	DMNDNAPTIEIR
486293	366297	467030	386702	327369	280081	302105	362279	1.35	TGDIFTTETSIDR
13338.7	9145.31	9136.22	12765.3	8142.23	6369.38	9343.27	3831.02	1.5	LLEGQIEVQDINDNTPNFASPVITLAIPENTNIGSLFPIPLASDR
55893.1	46458.4	59914.6	67690.4	31104.5	42684.6	34821.8	43247.2	1.5	TLLETLLGHSLDTPLDIDIAGDPEYER
	ExpOAK_01.itraq/117	ExpOAK_01.itraq/118	ExpOAK_01.itraq/119	ExpOAK_01.itraq/121	ExpOAK_01.itraq/113	ExpOAK_01.itraq/114	ExpOAK_01.itraq/115	ExpOAK_01.itraq/116
ExpOAK_01.itraq/117	1	0.83	1.03	0.96	0.69	0.62	0.84	0.89
ExpOAK_01.itraq/118	1.21	1	1.28	1.23	0.9	0.78	1.01	0.99
ExpOAK_01.itraq/119	0.97	0.78	1	0.89	0.7	0.7	0.72	0.78
ExpOAK_01.itraq/121	1.04	0.81	1.13	1	0.82	0.72	0.82	0.94
ExpOAK_01.itraq/113	1.44	1.11	1.43	1.22	1	0.87	1.02	1.11
ExpOAK_01.itraq/114	1.6	1.28	1.43	1.38	1.15	1	1.17	1.2
ExpOAK_01.itraq/115	1.18	0.99	1.38	1.22	0.98	0.86	1	1.04
ExpOAK_01.itraq/116	1.12	1.01	1.29	1.07	0.9	0.84	0.96	1
Back
protein	Q6UXB4
description	C-type lectin domain family 4 member G OS=Homo sapiens OX=9606 GN=CLEC4G
qvalue	0.09708
ratio	1.69
fold change	1.69
peptides
ExpOAK_01.itraq/117	ExpOAK_01.itraq/118	ExpOAK_01.itraq/119	ExpOAK_01.itraq/121	ExpOAK_01.itraq/113	ExpOAK_01.itraq/114	ExpOAK_01.itraq/115	ExpOAK_01.itraq/116	ratio	sequence
133838	104369	98499.3	157817	94044.7	104064	86438.8	80397.3	1.31	VQGYQWVDGVSLSFSHWNQGEPNDAWGR + iTRAQ8plex (Y)
1.07853e+06	640079	664921	933032	345156	305614	483885	378097	2.18	GYWLGLR
	ExpOAK_01.itraq/117	ExpOAK_01.itraq/118	ExpOAK_01.itraq/119	ExpOAK_01.itraq/121	ExpOAK_01.itraq/113	ExpOAK_01.itraq/114	ExpOAK_01.itraq/115	ExpOAK_01.itraq/116
ExpOAK_01.itraq/117	1	0.68	0.67	1.01	0.47	0.47	0.54	0.46
ExpOAK_01.itraq/118	1.47	1	0.99	1.48	0.7	0.69	0.79	0.67
ExpOAK_01.itraq/119	1.48	1.01	1	1.5	0.7	0.7	0.8	0.68
ExpOAK_01.itraq/121	0.99	0.67	0.67	1	0.47	0.46	0.53	0.45
ExpOAK_01.itraq/113	2.11	1.43	1.42	2.13	1	0.99	1.14	0.97
ExpOAK_01.itraq/114	2.13	1.45	1.44	2.15	1.01	1	1.15	0.98
ExpOAK_01.itraq/115	1.86	1.26	1.25	1.88	0.88	0.87	1	0.85
ExpOAK_01.itraq/116	2.18	1.48	1.47	2.2	1.03	1.02	1.17	1
Back
protein	Q01459
description	Di-N-acetylchitobiase OS=Homo sapiens OX=9606 GN=CTBS
qvalue	0.10039
ratio	1.28
fold change	1.28
peptides
ExpOAK_01.itraq/117	ExpOAK_01.itraq/118	ExpOAK_01.itraq/119	ExpOAK_01.itraq/121	ExpOAK_01.itraq/113	ExpOAK_01.itraq/114	ExpOAK_01.itraq/115	ExpOAK_01.itraq/116	ratio	sequence
190524	176010	172870	148928	250822	172825	161303	170126	1.02	GIGMWNAN
506048	554806	414849	487454	452130	525386	408399	441736	1.11	EIEGSQVTFDVAWSPK
58441.5	73238.8	46917.9	72879.6	57008.3	68235.8	59842.2	55238.2	1.12	HPDFEVFVFDVGQK
424792	385161	469828	416908	256673	344020	436442	355259	1.2	DPAGHFHQVWYDNPQSISLK
783256	625081	722301	854186	552513	650704	629513	570995	1.25	SYDWSQITTVATFGK
225810	156487	192051	220079	161779	158778	157418	133341	1.3	SYDWSQITTVATFGK + iTRAQ8plex (Y)
447326	398025	418855	416620	280075	265876	334544	314984	1.41	QQTEEMWEVLKPK
1.03539e+06	598641	844117	886284	395212	467427	639444	516239	1.76	HHPDFEVFVFDVGQK
4.05719e+06	2.15933e+06	3.53709e+06	3.51954e+06	1.85067e+06	1.6955e+06	2.99962e+06	2.11841e+06	1.78	DIIDPAFR
1.36146e+06	1.5761e+06	1.927e+06	1.59175e+06	797068	869476	897941	1.4667e+06	1.79	ASWIAQK
	ExpOAK_01.itraq/117	ExpOAK_01.itraq/118	ExpOAK_01.itraq/119	ExpOAK_01.itraq/121	ExpOAK_01.itraq/113	ExpOAK_01.itraq/114	ExpOAK_01.itraq/115	ExpOAK_01.itraq/116
ExpOAK_01.itraq/117	1	0.9	0.89	0.97	0.66	0.75	0.78	0.78
ExpOAK_01.itraq/118	1.11	1	1.19	1.06	0.8	0.91	0.96	0.89
ExpOAK_01.itraq/119	1.12	0.84	1	1.02	0.72	0.78	0.86	0.76
ExpOAK_01.itraq/121	1.03	0.94	0.98	1	0.66	0.74	0.81	0.76
ExpOAK_01.itraq/113	1.5	1.26	1.4	1.52	1	1.13	1.13	1.08
ExpOAK_01.itraq/114	1.33	1.1	1.29	1.35	0.89	1	1.01	1.01
ExpOAK_01.itraq/115	1.29	1.04	1.16	1.23	0.88	0.99	1	0.92
ExpOAK_01.itraq/116	1.28	1.13	1.32	1.32	0.93	0.99	1.09	1
Back
protein	P04040
description	Catalase OS=Homo sapiens OX=9606 GN=CAT
qvalue	0.1045
ratio	0.65
fold change	1.53
peptides
ExpOAK_01.itraq/117	ExpOAK_01.itraq/118	ExpOAK_01.itraq/119	ExpOAK_01.itraq/121	ExpOAK_01.itraq/113	ExpOAK_01.itraq/114	ExpOAK_01.itraq/115	ExpOAK_01.itraq/116	ratio	sequence
203266	173382	200080	270737	809167	418779	321498	229319	0.55	LFAYPDTHR
381450	325168	304622	330695	561776	598532	569486	419600	0.58	NLSVEDAAR
23426.8	24806.3	18467.1	17757	28838.2	35424.4	34754.1	31112.2	0.63	NPVNYFAEVEQI
78166.1	79114.4	72424.7	72797.4	85286.7	145994	174663	79228.6	0.68	FNTANDDNVTQVR
70571.2	73032.6	67436.9	56953.9	63491	129895	142649	64781.9	0.75	FSTVAGESGSADTVR
184705	206625	231670	291642	200802	345651	378200	234908	0.77	DAQIFIQK
	ExpOAK_01.itraq/117	ExpOAK_01.itraq/118	ExpOAK_01.itraq/119	ExpOAK_01.itraq/121	ExpOAK_01.itraq/113	ExpOAK_01.itraq/114	ExpOAK_01.itraq/115	ExpOAK_01.itraq/116
ExpOAK_01.itraq/117	1	1.02	0.94	0.9	1.16	1.85	1.79	1.11
ExpOAK_01.itraq/118	0.98	1	0.93	0.97	1.12	1.81	1.84	1.19
ExpOAK_01.itraq/119	1.06	1.08	1	1.04	1.36	1.95	1.88	1.12
ExpOAK_01.itraq/121	1.11	1.03	0.96	1	1.38	1.9	1.84	1.11
ExpOAK_01.itraq/113	0.86	0.89	0.74	0.72	1	1.45	1.51	0.97
ExpOAK_01.itraq/114	0.54	0.55	0.51	0.53	0.69	1	1.04	0.61
ExpOAK_01.itraq/115	0.56	0.54	0.53	0.54	0.66	0.97	1	0.67
ExpOAK_01.itraq/116	0.9	0.84	0.89	0.9	1.03	1.64	1.5	1
Back
protein	Q96AP7
description	Endothelial cell-selective adhesion molecule OS=Homo sapiens OX=9606 GN=ESAM
qvalue	0.13559
ratio	1.53
fold change	1.53
peptides
ExpOAK_01.itraq/117	ExpOAK_01.itraq/118	ExpOAK_01.itraq/119	ExpOAK_01.itraq/121	ExpOAK_01.itraq/113	ExpOAK_01.itraq/114	ExpOAK_01.itraq/115	ExpOAK_01.itraq/116	ratio	sequence
337807	374234	286009	370777	343097	388441	371120	333309	0.99	SKPAVQYQWDR
593506	579969	418575	832149	383803	221516	409909	381397	1.53	QLPSFQTFFAPALDVIR
203166	144107	149756	262548	75138.2	92103.4	139755	94674.7	1.87	EKEDQVLSYINGVTTSKPGVSLVYSMPSR
	ExpOAK_01.itraq/117	ExpOAK_01.itraq/118	ExpOAK_01.itraq/119	ExpOAK_01.itraq/121	ExpOAK_01.itraq/113	ExpOAK_01.itraq/114	ExpOAK_01.itraq/115	ExpOAK_01.itraq/116
ExpOAK_01.itraq/117	1	0.98	0.74	1.29	0.65	0.45	0.69	0.64
ExpOAK_01.itraq/118	1.02	1	0.76	1.43	0.66	0.64	0.97	0.66
ExpOAK_01.itraq/119	1.36	1.31	1	1.75	0.92	0.62	0.98	0.91
ExpOAK_01.itraq/121	0.77	0.7	0.57	1	0.46	0.35	0.53	0.46
ExpOAK_01.itraq/113	1.55	1.51	1.09	2.17	1	1.13	1.08	0.99
ExpOAK_01.itraq/114	2.21	1.56	1.63	2.85	0.88	1	1.52	1.03
ExpOAK_01.itraq/115	1.45	1.03	1.02	1.88	0.92	0.66	1	0.9
ExpOAK_01.itraq/116	1.56	1.52	1.1	2.18	1.01	0.97	1.11	1
Back
protein	P05451
	P48304
description	Lithostathine-1-alpha OS=Homo sapiens OX=9606 GN=REG1A
	Lithostathine-1-beta OS=Homo sapiens OX=9606 GN=REG1B
qvalue	0.14572
ratio	1.27
fold change	1.27
peptides
ExpOAK_01.itraq/117	ExpOAK_01.itraq/118	ExpOAK_01.itraq/119	ExpOAK_01.itraq/121	ExpOAK_01.itraq/113	ExpOAK_01.itraq/114	ExpOAK_01.itraq/115	ExpOAK_01.itraq/116	ratio	sequence
284592	380625	238300	641185	464987	303931	302567	335206	1.03	ESSTDDSNVWIGLHDPK
106298	141720	105920	133373	134061	109114	109514	108537	1.09	SWGIGAPSSVNPGY
222619	254351	195904	409501	198978	276152	216097	203237	1.14	ESGTDDFNVWIGLHDPKK
100630	110245	100527	167775	85774.2	102643	90810	91710.8	1.15	WHWSSGSLVSYK
42860.4	82670.7	45620.3	95554.2	41749.5	39194.8	52257.3	46270.3	1.4	MNSGNLVSVLTQAEGAFVASLIK
131912	352639	147944	241766	141753	122530	124296	108114	1.53	LVSVLTQAEGAFVASLIK
175264	432526	220458	515384	101629	193010	188146	154994	1.81	SGNLVSVLTQAEGAFVASLIK
4.40818e+06	7.17859e+06	3.88304e+06	9.76801e+06	2.31939e+06	1.64331e+06	3.30891e+06	2.77769e+06	2.22	ESGTDDFNVWIGLHDPK
	ExpOAK_01.itraq/117	ExpOAK_01.itraq/118	ExpOAK_01.itraq/119	ExpOAK_01.itraq/121	ExpOAK_01.itraq/113	ExpOAK_01.itraq/114	ExpOAK_01.itraq/115	ExpOAK_01.itraq/116
ExpOAK_01.itraq/117	1	1.48	1	2.02	0.93	1.02	1	0.91
ExpOAK_01.itraq/118	0.68	1	0.59	1.27	0.63	0.6	0.7	0.65
ExpOAK_01.itraq/119	1	1.7	1	2.09	0.94	0.95	0.97	0.96
ExpOAK_01.itraq/121	0.5	0.79	0.48	1	0.5	0.49	0.52	0.49
ExpOAK_01.itraq/113	1.07	1.6	1.07	2.01	1	0.9	1.07	1.05
ExpOAK_01.itraq/114	0.98	1.66	1.06	2.04	1.11	1	1	0.94
ExpOAK_01.itraq/115	1	1.43	1.03	1.92	0.93	1	1	0.91
ExpOAK_01.itraq/116	1.1	1.53	1.04	2.04	0.96	1.06	1.1	1
Back
protein	A0A0C4DH69
description	Immunoglobulin kappa variable 1-9 OS=Homo sapiens OX=9606 GN=IGKV1-9
qvalue	0.1506
ratio	1.85
fold change	1.85
peptides
ExpOAK_01.itraq/117	ExpOAK_01.itraq/118	ExpOAK_01.itraq/119	ExpOAK_01.itraq/121	ExpOAK_01.itraq/113	ExpOAK_01.itraq/114	ExpOAK_01.itraq/115	ExpOAK_01.itraq/116	ratio	sequence
1.10828e+06	745023	1.05062e+06	1.07523e+06	535141	474792	648453	749080	1.8	DIQLTQSPSFLSASVGDR
176579	422115	192051	121562	91426.3	103906	89147.7	147686	1.89	LTQSPSFLSASVGDR
	ExpOAK_01.itraq/117	ExpOAK_01.itraq/118	ExpOAK_01.itraq/119	ExpOAK_01.itraq/121	ExpOAK_01.itraq/113	ExpOAK_01.itraq/114	ExpOAK_01.itraq/115	ExpOAK_01.itraq/116
ExpOAK_01.itraq/117	1	1.27	1.02	0.82	0.5	0.5	0.54	0.75
ExpOAK_01.itraq/118	0.79	1	0.8	0.64	0.39	0.4	0.43	0.59
ExpOAK_01.itraq/119	0.98	1.25	1	0.8	0.49	0.49	0.54	0.74
ExpOAK_01.itraq/121	1.22	1.55	1.24	1	0.61	0.61	0.67	0.92
ExpOAK_01.itraq/113	2	2.54	2.03	1.63	1	1	1.09	1.5
ExpOAK_01.itraq/114	1.99	2.52	2.02	1.63	1	1	1.08	1.5
ExpOAK_01.itraq/115	1.84	2.33	1.87	1.5	0.92	0.92	1	1.38
ExpOAK_01.itraq/116	1.33	1.69	1.35	1.09	0.67	0.67	0.72	1
Back
protein	P0DP24
	P0DP23
	P0DP25
description	Calmodulin-2 OS=Homo sapiens OX=9606 GN=CALM2
	Calmodulin-1 OS=Homo sapiens OX=9606 GN=CALM1
	Calmodulin-3 OS=Homo sapiens OX=9606 GN=CALM3
qvalue	0.16493
ratio	1.45
fold change	1.45
peptides
ExpOAK_01.itraq/117	ExpOAK_01.itraq/118	ExpOAK_01.itraq/119	ExpOAK_01.itraq/121	ExpOAK_01.itraq/113	ExpOAK_01.itraq/114	ExpOAK_01.itraq/115	ExpOAK_01.itraq/116	ratio	sequence
72467.4	71244.2	64866	51777.1	68890.3	56907	63567	65408.5	1.05	EADIDGDGQVNYEEFVQMMTAK + Oxidation (M)
484387	317437	219423	221643	204052	228154	172077	191297	1.34	EAFSLFDKDGDGTITTK
26108.5	33184.7	26143.5	26081.9	18196.8	14367.9	20276.2	17959.4	1.45	SLGQNPTEAELQDMINEVDADGNGTIDFPEFLTMMAR + Oxidation (M)
229522	110781	83844	59875.7	65784.3	54048.5	48649.5	51393.6	1.83	EADIDGDGQVNYEEFVQMMTAK + 2 Oxidation (M)
6905.62	4894.78	4448.48	NA	2629.21	1731.59	2391.23	1404.03	2.41	SLGQNPTEAELQDMINEVDADGNGTIDFPEFLTMMAR + 2 Oxidation (M)
	ExpOAK_01.itraq/117	ExpOAK_01.itraq/118	ExpOAK_01.itraq/119	ExpOAK_01.itraq/121	ExpOAK_01.itraq/113	ExpOAK_01.itraq/114	ExpOAK_01.itraq/115	ExpOAK_01.itraq/116
ExpOAK_01.itraq/117	1	0.71	0.64	0.57	0.42	0.47	0.36	0.39
ExpOAK_01.itraq/118	1.41	1	0.79	0.71	0.59	0.49	0.54	0.54
ExpOAK_01.itraq/119	1.55	1.27	1	0.89	0.78	0.64	0.78	0.69
ExpOAK_01.itraq/121	1.75	1.4	1.12	1	1.01	0.96	0.79	0.86
ExpOAK_01.itraq/113	2.37	1.68	1.27	0.99	1	0.82	0.91	0.94
ExpOAK_01.itraq/114	2.12	2.05	1.55	1.04	1.22	1	1.12	0.95
ExpOAK_01.itraq/115	2.81	1.84	1.29	1.26	1.1	0.9	1	1.03
ExpOAK_01.itraq/116	2.53	1.85	1.46	1.16	1.07	1.05	0.97	1
Back
protein	P24158
description	Myeloblastin OS=Homo sapiens OX=9606 GN=PRTN3
qvalue	0.16938
ratio	0.44
fold change	2.29
peptides
ExpOAK_01.itraq/117	ExpOAK_01.itraq/118	ExpOAK_01.itraq/119	ExpOAK_01.itraq/121	ExpOAK_01.itraq/113	ExpOAK_01.itraq/114	ExpOAK_01.itraq/115	ExpOAK_01.itraq/116	ratio	sequence
40683.3	41464.2	45737.9	25250.7	84347.7	223998	140180	59650.1	0.38	LVNVVLGAHNVR
38636.6	36882.2	39841.7	49094	103381	94733.9	63782.5	45779.2	0.5	VALYVDWIR
	ExpOAK_01.itraq/117	ExpOAK_01.itraq/118	ExpOAK_01.itraq/119	ExpOAK_01.itraq/121	ExpOAK_01.itraq/113	ExpOAK_01.itraq/114	ExpOAK_01.itraq/115	ExpOAK_01.itraq/116
ExpOAK_01.itraq/117	1	0.99	1.08	0.89	2.36	3.67	2.38	1.32
ExpOAK_01.itraq/118	1.01	1	1.09	0.9	2.39	3.73	2.42	1.34
ExpOAK_01.itraq/119	0.93	0.92	1	0.82	2.19	3.41	2.22	1.22
ExpOAK_01.itraq/121	1.13	1.11	1.21	1	2.65	4.14	2.69	1.48
ExpOAK_01.itraq/113	0.42	0.42	0.46	0.38	1	1.56	1.01	0.56
ExpOAK_01.itraq/114	0.27	0.27	0.29	0.24	0.64	1	0.65	0.36
ExpOAK_01.itraq/115	0.42	0.41	0.45	0.37	0.99	1.54	1	0.55
ExpOAK_01.itraq/116	0.76	0.75	0.82	0.67	1.79	2.79	1.81	1
Back
protein	P08185
description	Corticosteroid-binding globulin OS=Homo sapiens OX=9606 GN=SERPINA6
qvalue	0.20533
ratio	1.43
fold change	1.43
peptides
ExpOAK_01.itraq/117	ExpOAK_01.itraq/118	ExpOAK_01.itraq/119	ExpOAK_01.itraq/121	ExpOAK_01.itraq/113	ExpOAK_01.itraq/114	ExpOAK_01.itraq/115	ExpOAK_01.itraq/116	ratio	sequence
465044	221634	284999	435685	408141	478720	207705	349263	0.93	MNTVIAALSR + Oxidation (M)
505807	174323	305510	534828	436455	423911	191661	371230	0.99	MNTVIAALSR
134440	108750	107704	109793	89349.7	110570	115313	103312	1.02	HYYESEVLAMNFQDWATASR + Oxidation (M)
368437	227210	293592	469047	309401	192204	191360	336552	1.35	EENFYVDETTVVK
27068.7	20234.7	28041.3	46583.7	16134.6	20886.4	19393.3	25447	1.37	AVLQLNEEGVDTAGSTGVTLNLTSKPIILR
724072	428867	619828	913815	437720	534873	357022	645702	1.38	WSAGLTSSQVDLYIPK + iTRAQ8plex (Y)
875268	580694	739576	1.06237e+06	513165	547447	539996	786613	1.48	WSAGLTSSQVDLYIPK
159723	77413.5	127250	184030	70569.6	80353.8	90563.7	135746	1.67	SETEIHQGFQHLHQLFAK
11854.8	8008.33	9955.36	15633.5	5373.98	4575.36	6366.55	9317.58	1.86	IVDLFSGLDSPAILVLVNYIFFK
463017	223994	308434	470775	237279	169669	173493	350838	1.86	ITQDAQLK
250721	104575	178264	300366	108274	92612	93395.8	203745	2.1	HLVALSPK
1.01583e+06	340063	782033	1.18258e+06	397704	343406	314295	704048	2.41	GTWTQPFDLASTR
	ExpOAK_01.itraq/117	ExpOAK_01.itraq/118	ExpOAK_01.itraq/119	ExpOAK_01.itraq/121	ExpOAK_01.itraq/113	ExpOAK_01.itraq/114	ExpOAK_01.itraq/115	ExpOAK_01.itraq/116
ExpOAK_01.itraq/117	1	0.54	0.8	1.18	0.59	0.57	0.51	0.8
ExpOAK_01.itraq/118	1.87	1	1.38	2.12	1.03	1.01	0.93	1.54
ExpOAK_01.itraq/119	1.26	0.72	1	1.53	0.7	0.7	0.65	1.07
ExpOAK_01.itraq/121	0.85	0.47	0.65	1	0.48	0.44	0.41	0.71
ExpOAK_01.itraq/113	1.69	0.97	1.43	2.08	1	1.02	0.84	1.51
ExpOAK_01.itraq/114	1.75	0.99	1.44	2.26	0.98	1	0.99	1.56
ExpOAK_01.itraq/115	1.98	1.08	1.55	2.45	1.19	1.01	1	1.72
ExpOAK_01.itraq/116	1.25	0.65	0.94	1.4	0.66	0.64	0.58	1
Back
protein	P00749
description	Urokinase-type plasminogen activator OS=Homo sapiens OX=9606 GN=PLAU
qvalue	0.2072
ratio	0.76
fold change	1.32
peptides
ExpOAK_01.itraq/117	ExpOAK_01.itraq/118	ExpOAK_01.itraq/119	ExpOAK_01.itraq/121	ExpOAK_01.itraq/113	ExpOAK_01.itraq/114	ExpOAK_01.itraq/115	ExpOAK_01.itraq/116	ratio	sequence
13293.5	11292.5	10555.5	11333.2	29596.6	18729.3	17607.9	14506.1	0.62	MTLTGIVSWGR + Oxidation (M)
26736.6	26613.9	25924.5	29341.2	46932.1	39815.6	25402.2	43720.6	0.64	VSHFLPWIR
23278.3	15213.7	21549	16958.6	26404	26166.7	22502.4	24459.6	0.76	MTLTGIVSWGR
54006.9	56008.8	42789.8	49982.8	45252.7	61221.1	58266.1	57795.6	0.9	IIGGEFTTIENQPWFAAIYR
169556	215542	201621	147817	147459	213949	163827	203407	1.01	FEVENLILHK
	ExpOAK_01.itraq/117	ExpOAK_01.itraq/118	ExpOAK_01.itraq/119	ExpOAK_01.itraq/121	ExpOAK_01.itraq/113	ExpOAK_01.itraq/114	ExpOAK_01.itraq/115	ExpOAK_01.itraq/116
ExpOAK_01.itraq/117	1	1	0.93	0.87	1.13	1.26	0.97	1.09
ExpOAK_01.itraq/118	1	1	0.94	1	1.74	1.5	1.04	1.28
ExpOAK_01.itraq/119	1.08	1.07	1	1.07	1.23	1.43	1.04	1.35
ExpOAK_01.itraq/121	1.15	1	0.93	1	1.56	1.45	1.17	1.38
ExpOAK_01.itraq/113	0.88	0.58	0.82	0.64	1	0.99	0.85	0.93
ExpOAK_01.itraq/114	0.79	0.67	0.7	0.69	1.01	1	0.86	0.94
ExpOAK_01.itraq/115	1.03	0.96	0.96	0.86	1.17	1.16	1	1.09
ExpOAK_01.itraq/116	0.92	0.78	0.74	0.73	1.07	1.06	0.92	1
Back
protein	O00468
description	Agrin OS=Homo sapiens OX=9606 GN=AGRN
qvalue	0.22176
ratio	1.34
fold change	1.34
peptides
ExpOAK_01.itraq/117	ExpOAK_01.itraq/118	ExpOAK_01.itraq/119	ExpOAK_01.itraq/121	ExpOAK_01.itraq/113	ExpOAK_01.itraq/114	ExpOAK_01.itraq/115	ExpOAK_01.itraq/116	ratio	sequence
192952	240590	183373	201890	329193	226593	117961	203576	0.92	SAGDVDTLAFDGR
24159.2	33186.8	103933	35443.9	40124.3	28427.2	38749.7	35608.8	0.92	SFLAFPTLR
23326.4	19399.8	25567.6	31476.9	25822.6	22675.1	19294.8	17334.4	1.17	ADYVALAIVDGHLQLSYNLGSQPVVLR + iTRAQ8plex (Y)
42439	46324.4	47282.9	76369.3	28094.2	27666.1	34236.9	32542.5	1.55	EGSLQVGNEAPVTGSSPLGATQLDTDGALWLGGLPELPVGPALPK
95743.7	166991	184549	186582	91372.1	NA	80836.3	99925	1.92	HPLHLLEDAVTKPELR
540270	420002	575424	1.25924e+06	224458	224647	313310	388183	2.1	TEATQGLVLWSGK
	ExpOAK_01.itraq/117	ExpOAK_01.itraq/118	ExpOAK_01.itraq/119	ExpOAK_01.itraq/121	ExpOAK_01.itraq/113	ExpOAK_01.itraq/114	ExpOAK_01.itraq/115	ExpOAK_01.itraq/116
ExpOAK_01.itraq/117	1	1.17	1.11	1.62	1.03	0.97	0.82	0.89
ExpOAK_01.itraq/118	0.86	1	1.21	1.35	0.86	0.86	0.74	0.87
ExpOAK_01.itraq/119	0.9	0.83	1	1.16	0.54	0.59	0.59	0.68
ExpOAK_01.itraq/121	0.62	0.74	0.86	1	0.63	0.72	0.51	0.54
ExpOAK_01.itraq/113	0.97	1.17	1.84	1.58	1	0.88	0.92	0.99
ExpOAK_01.itraq/114	1.03	1.17	1.71	1.39	1.14	1	1.24	1.18
ExpOAK_01.itraq/115	1.22	1.35	1.69	1.95	1.08	0.81	1	1.08
ExpOAK_01.itraq/116	1.12	1.15	1.48	1.84	1.02	0.85	0.92	1
Back
protein	P08571
description	Monocyte differentiation antigen CD14 OS=Homo sapiens OX=9606 GN=CD14
qvalue	0.22206
ratio	1.25
fold change	1.25
peptides
ExpOAK_01.itraq/117	ExpOAK_01.itraq/118	ExpOAK_01.itraq/119	ExpOAK_01.itraq/121	ExpOAK_01.itraq/113	ExpOAK_01.itraq/114	ExpOAK_01.itraq/115	ExpOAK_01.itraq/116	ratio	sequence
23868.2	26234	27501.9	18748.7	63166	33039.4	26060.9	26387	0.85	LTVGAAQVPAQLL
50814.5	36473.5	43366.8	32635.8	69348.9	40518.8	44795.5	40605.9	0.93	STLSVGVSGTLVLLQGAR
72316.9	77413.5	104704	88229.2	94297.5	85141.3	80897.8	87476.7	0.96	VLSIAQAHSPAF
180291	246053	231670	222878	263462	222718	188392	248458	0.97	VLSIAQAH
47565.8	142870	61719.2	53991	51645.1	63167.7	49573	104498	1.01	SWLAELQQWLK
1.60486e+06	1.63223e+06	1.94123e+06	1.82973e+06	1.56561e+06	1.35367e+06	1.25299e+06	1.92415e+06	1.19	QYADTVK
13133	19069.9	18742.8	16872.2	15127	16232.1	10072.2	14370.6	1.21	APQPDELPEVDNLTLDGN
417568	592507	517881	594360	313988	421305	468949	531211	1.25	AFPALTSLDLSDNPGLGER
390600	520351	565894	498347	411193	398033	313125	482096	1.26	ELTLEDLK
831805	918855	1.35464e+06	1.2756e+06	481925	550344	597628	1.41407e+06	1.89	ITGTMPPLPLEATGLALSSLR + Oxidation (M)
344499	338208	599592	842128	224999	137647	163526	433742	2.37	LKELTLEDLK
951788	905826	1.48746e+06	1.40304e+06	392413	393823	528662	506391	2.59	ITGTMPPLPLEATGLALSSLR
1.11582e+06	1.99805e+06	3.42911e+06	3.48463e+06	581446	608228	753398	1.43662e+06	3.87	LTVGAAQVPAQLLVGALR
2.9573e+06	4.19681e+06	7.45722e+06	9.91598e+06	479251	489535	1.01525e+06	4.04023e+06	7.94	SWLAELQQWLKPGLK
1.54577e+06	3.13971e+06	5.09173e+06	4.47659e+06	93508.4	127130	592789	3.31395e+06	13.66	FPAIQNLALR
	ExpOAK_01.itraq/117	ExpOAK_01.itraq/118	ExpOAK_01.itraq/119	ExpOAK_01.itraq/121	ExpOAK_01.itraq/113	ExpOAK_01.itraq/114	ExpOAK_01.itraq/115	ExpOAK_01.itraq/116
ExpOAK_01.itraq/117	1	1.33	1.45	1.28	0.98	0.84	0.78	1.26
ExpOAK_01.itraq/118	0.75	1	1.19	1.12	0.67	0.71	0.6	1.01
ExpOAK_01.itraq/119	0.69	0.84	1	0.94	0.73	0.7	0.55	0.85
ExpOAK_01.itraq/121	0.78	0.89	1.06	1	0.83	0.74	0.63	0.97
ExpOAK_01.itraq/113	1.03	1.5	1.38	1.21	1	1	0.86	1.29
ExpOAK_01.itraq/114	1.19	1.41	1.42	1.35	1	1	1.09	1.29
ExpOAK_01.itraq/115	1.28	1.66	1.81	1.59	1.17	0.92	1	1.54
ExpOAK_01.itraq/116	0.79	0.99	1.17	1.03	0.77	0.78	0.65	1
Back
protein	Q15262
description	Receptor-type tyrosine-protein phosphatase kappa OS=Homo sapiens OX=9606 GN=PTPRK
qvalue	0.22429
ratio	1.61
fold change	1.61
peptides
ExpOAK_01.itraq/117	ExpOAK_01.itraq/118	ExpOAK_01.itraq/119	ExpOAK_01.itraq/121	ExpOAK_01.itraq/113	ExpOAK_01.itraq/114	ExpOAK_01.itraq/115	ExpOAK_01.itraq/116	ratio	sequence
61090.2	78238.2	85368.7	73608	62136.7	58660.7	61055.1	74046.1	1.23	GSGVSNFAQLIVR
78527.3	59637.3	85685	99134.4	59157.1	51909	44752.4	50225	1.61	GLNPGTLNILVR
4404.43	2529.6	4476.87	4637.8	1899.67	1883.46	3522.81	2862.26	1.9	EPPRPIAPPQLLGVGPTYLLIQLNANSIIGDGPIILK
	ExpOAK_01.itraq/117	ExpOAK_01.itraq/118	ExpOAK_01.itraq/119	ExpOAK_01.itraq/121	ExpOAK_01.itraq/113	ExpOAK_01.itraq/114	ExpOAK_01.itraq/115	ExpOAK_01.itraq/116
ExpOAK_01.itraq/117	1	0.76	1.09	1.2	0.75	0.66	0.8	0.65
ExpOAK_01.itraq/118	1.32	1	1.44	1.66	0.79	0.75	0.78	0.95
ExpOAK_01.itraq/119	0.92	0.7	1	1.04	0.69	0.61	0.72	0.64
ExpOAK_01.itraq/121	0.83	0.6	0.97	1	0.6	0.52	0.76	0.62
ExpOAK_01.itraq/113	1.33	1.26	1.45	1.68	1	0.94	0.98	1.19
ExpOAK_01.itraq/114	1.51	1.33	1.65	1.91	1.06	1	1.04	1.26
ExpOAK_01.itraq/115	1.25	1.28	1.4	1.32	1.02	0.96	1	1.12
ExpOAK_01.itraq/116	1.54	1.06	1.56	1.62	0.84	0.79	0.89	1
Back
protein	Q14624
description	Inter-alpha-trypsin inhibitor heavy chain H4 OS=Homo sapiens OX=9606 GN=ITIH4
qvalue	0.22587
ratio	1.09
fold change	1.09
peptides
ExpOAK_01.itraq/117	ExpOAK_01.itraq/118	ExpOAK_01.itraq/119	ExpOAK_01.itraq/121	ExpOAK_01.itraq/113	ExpOAK_01.itraq/114	ExpOAK_01.itraq/115	ExpOAK_01.itraq/116	ratio	sequence
222328	175959	194444	181438	249377	363012	385773	216956	0.62	LWGSPAASDDGR
342522	342949	304054	248062	645203	515232	420189	411047	0.69	ASPEHVVVTR
71584.5	143437	67274.7	70451.7	82650.3	110377	103246	87138	0.75	AGFSWIEVT
777106	1.40573e+06	1.5148e+06	3.50098e+06	2.05461e+06	2.07136e+06	1.17374e+06	1.81972e+06	0.75	FSSHVGGTLGQFYQEVLWGSPAASDDGRR + iTRAQ8plex (Y)
180692	810729	146025	123290	202066	180103	199720	234993	0.81	WGSPAASDDGR
29316	26321.6	30863.6	34983.1	40413.2	36196	33762.8	31738.9	0.86	NPLVWVHASPEHVVVTRN
336533	397242	337947	307267	380007	413361	347479	395203	0.87	LLSDPEQGVEVTGQYER
49692.8	52313.4	48661.6	50863.5	54967.8	79512	49690	59286	0.88	DRFSSHVGGTLGQFYQEVLWGSPAASDDGR
144684	140143	122161	124002	146412	118900	174743	144044	0.91	SFAAGIQALGGTNINDAMLMAVQLLDSSNQEER
54889.8	64064.6	62368	71192.4	64989.8	72549.9	45632.8	69380.1	0.94	WVHASPEHVVVTR
81878.3	128902	118734	84813.6	141537	102626	64521.2	107716	0.95	TGLLLLSD
358876	459585	453891	441270	552567	472091	403566	452287	0.97	NPLVWVH
94890.9	92617.9	97282.7	109793	104897	85088.7	111188	90186.5	0.99	LVWVHASPEHVVVTR
150694	248270	191605	181109	175630	195536	177002	222629	1	QGPVNLLSD
229151	290120	298742	281066	297411	205181	271137	296388	1.01	FAPEGLTTMPK
134342	118847	113693	142348	118101	128361	133243	119536	1.02	SFAAGIQALGGTNINDAMLMAVQLLDSSNQEER + Oxidation (M)
102616	322591	89902.4	64299.5	101539	82019.8	93057.1	92828.6	1.03	LSDPEQGVEVTGQYER
423798	367936	399034	505277	426175	479909	350828	367690	1.04	FSSHVGGTLGQFYQEVLWGSPAASDDGRR
106449	139674	144120	123949	127271	124056	106140	131850	1.05	STEATQWRPSLVPASAENVNK
173900	538493	166423	180080	159161	192169	166721	170033	1.05	VLWGSPAASDDGR
987836	1.05111e+06	1.18686e+06	1.21797e+06	996426	1.10715e+06	767914	1.14837e+06	1.06	QGPVNLLSDPEQGVEVTGQYER + iTRAQ8plex (Y)
988560	895459	998030	1.10978e+06	912280	1.03692e+06	902311	942376	1.07	FSSHVGGTLGQFYQEVLWGSPAASDDGR
138353	203842	158272	154195	153328	136366	150960	137185	1.09	GPDVLTATVSGK
137270	179298	140948	166804	134109	130074	152407	138963	1.12	LPEGSVSLIILLTDGDPTVGETNPR
244842	331817	333170	223865	244718	253407	237153	324900	1.14	SWIEVTFK
243498	335527	333413	288720	258587	204655	259255	275471	1.2	NVVFVIDK
276205	230385	230413	581473	185092	216404	202060	212383	1.22	EKAGFSWIEVTFK
180391	169542	187437	185364	127993	143732	155196	176783	1.22	DQFNLIVFSTEATQWRPSLVPASAENVNK
135444	153539	114476	86418.6	96049.1	87596.5	105216	121265	1.24	YQEVLWGSPAASDDGR
99465.9	125913	92984.3	73908.4	60042	78705.3	91733.5	75197.8	1.25	LSDPDKVTIGLLFWDGR
24751.1	36062.8	28941.5	26176.6	20784.5	23008.3	19177.8	29105.3	1.26	VGGTLGQFYQEVLWGSPAASDDGR
6.27679e+06	5.9418e+06	7.45211e+06	1.05698e+07	4.1597e+06	4.16366e+06	4.23586e+06	6.12411e+06	1.63	FSSHVGGTLGQFYQEVLWGSPAASDDGR + iTRAQ8plex (Y)
1.33476e+06	1.96497e+06	1.99067e+06	1.89339e+06	1211024	876052	1.04601e+06	1.61032e+06	1.71	ETLFSVMPGLK + Oxidation (M)
78808.2	107204	119667	123249	66542.8	52820.9	65444.8	96707	1.72	APSAILPLPGQSVER
39579.7	67620.9	87915.4	45678.4	30282.8	34389.7	29736.4	35981.5	1.72	TGLLLLSDPDKVTIGLL
295167	459997	620030	606576	300661	245165	239184	527231	1.95	VMNMK
357778	533066	658449	765940	294852	313944	281511	527748	1.95	NPLVWVHASPEHVVVTR
2.11603e+06	2.77975e+06	3.68723e+06	5.12732e+06	1.96548e+06	1.13411e+06	1.27916e+06	2.51587e+06	2.02	WKETLFSVMPGLK + Oxidation (M)
1.74401e+06	4.72939e+06	4.37363e+06	2.55622e+06	1.40318e+06	1.56821e+06	1.20762e+06	4.0567e+06	2.25	TGLLLLSDPDK
7.48379e+06	1.32994e+07	1.8969e+07	25635115	5.54372e+06	5.44544e+06	4.53351e+06	1.37959e+07	2.89	TGLLLLSDPDKVTIGLLFWDGR
615071	7.56409e+06	6.78404e+06	3.88747e+06	1.43283e+06	1.0704e+06	1.59205e+06	6.56653e+06	3.4	VTIGLLFWDGR
1.04869e+06	1.68124e+06	2.29152e+06	2.94403e+06	487306	137033	584170	1.92415e+06	3.68	QGPVNLLSDPEQGVEVTGQYER
6.00995e+06	1.0741e+07	2.01212e+07	3.34309e+07	4.01526e+06	3.51521e+06	3.16274e+06	1.05787e+07	3.91	WKETLFSVMPGLK
8667681	1.99813e+07	2.49569e+07	3.56083e+07	4.52832e+06	2.95563e+06	6.00691e+06	1.74844e+07	4.28	AGFSWIEVTFK
5.11096e+06	1.42586e+07	1.93362e+07	1.93125e+07	1.98685e+06	1.36246e+06	3.14149e+06	1.26093e+07	6.64	ETLFSVMPGLK
	ExpOAK_01.itraq/117	ExpOAK_01.itraq/118	ExpOAK_01.itraq/119	ExpOAK_01.itraq/121	ExpOAK_01.itraq/113	ExpOAK_01.itraq/114	ExpOAK_01.itraq/115	ExpOAK_01.itraq/116
ExpOAK_01.itraq/117	1	1.36	1.19	1.19	1	0.93	0.91	1.19
ExpOAK_01.itraq/118	0.74	1	1	0.97	0.74	0.71	0.71	0.97
ExpOAK_01.itraq/119	0.84	1	1	1	0.88	0.86	0.83	0.94
ExpOAK_01.itraq/121	0.84	1.03	1	1	0.83	0.88	0.84	0.94
ExpOAK_01.itraq/113	1	1.36	1.13	1.21	1	0.97	0.98	1.15
ExpOAK_01.itraq/114	1.08	1.41	1.16	1.13	1.03	1	0.94	1.13
ExpOAK_01.itraq/115	1.1	1.4	1.21	1.19	1.02	1.07	1	1.19
ExpOAK_01.itraq/116	0.84	1.03	1.06	1.06	0.87	0.88	0.84	1
Back
protein	P01714
description	Immunoglobulin lambda variable 3-19 OS=Homo sapiens OX=9606 GN=IGLV3-19
qvalue	0.23613
ratio	1.51
fold change	1.51
peptides
ExpOAK_01.itraq/117	ExpOAK_01.itraq/118	ExpOAK_01.itraq/119	ExpOAK_01.itraq/121	ExpOAK_01.itraq/113	ExpOAK_01.itraq/114	ExpOAK_01.itraq/115	ExpOAK_01.itraq/116	ratio	sequence
578485	550554	625505	823980	407364	419902	499079	729732	1.31	SELTQDPAVSVALGQTVR
90356	236776	128345	89011.1	65549.6	76618.4	66306.7	83327.3	1.51	TQDPAVSVALGQTVR
41706.6	43881.4	39261.8	65184.3	23168.1	29637.2	30265.9	25734.9	1.55	ELTQDPAVSVALGQTVR
	ExpOAK_01.itraq/117	ExpOAK_01.itraq/118	ExpOAK_01.itraq/119	ExpOAK_01.itraq/121	ExpOAK_01.itraq/113	ExpOAK_01.itraq/114	ExpOAK_01.itraq/115	ExpOAK_01.itraq/116
ExpOAK_01.itraq/117	1	1.05	1.08	1.42	0.7	0.73	0.73	0.92
ExpOAK_01.itraq/118	0.95	1	0.89	1.49	0.53	0.68	0.69	0.59
ExpOAK_01.itraq/119	0.92	1.12	1	1.32	0.59	0.67	0.77	0.66
ExpOAK_01.itraq/121	0.7	0.67	0.76	1	0.49	0.51	0.61	0.89
ExpOAK_01.itraq/113	1.42	1.89	1.69	2.02	1	1.17	1.23	1.27
ExpOAK_01.itraq/114	1.38	1.48	1.49	1.96	0.86	1	1.02	1.09
ExpOAK_01.itraq/115	1.36	1.45	1.3	1.65	0.82	0.98	1	1.26
ExpOAK_01.itraq/116	1.08	1.71	1.53	1.13	0.79	0.92	0.8	1
Back
protein	P29992
	O95837
description	Guanine nucleotide-binding protein subunit alpha-11 OS=Homo sapiens OX=9606 GN=GNA11
	Guanine nucleotide-binding protein subunit alpha-14 OS=Homo sapiens OX=9606 GN=GNA14
qvalue	0.24357
ratio	0.64
fold change	1.57
peptides
ExpOAK_01.itraq/117	ExpOAK_01.itraq/118	ExpOAK_01.itraq/119	ExpOAK_01.itraq/121	ExpOAK_01.itraq/113	ExpOAK_01.itraq/114	ExpOAK_01.itraq/115	ExpOAK_01.itraq/116	ratio	sequence
28322.8	32805.4	19854	28176.6	60674	96926.1	64705.9	64748	0.44	FVFAAVK
22373.3	21399.5	20437.9	15880.4	20658	24481.4	18605.3	24456.2	0.93	VPTTGIIEYPFDLENIIFR
	ExpOAK_01.itraq/117	ExpOAK_01.itraq/118	ExpOAK_01.itraq/119	ExpOAK_01.itraq/121	ExpOAK_01.itraq/113	ExpOAK_01.itraq/114	ExpOAK_01.itraq/115	ExpOAK_01.itraq/116
ExpOAK_01.itraq/117	1	1.05	0.8	0.84	1.41	1.94	1.38	1.58
ExpOAK_01.itraq/118	0.95	1	0.76	0.8	1.34	1.84	1.31	1.5
ExpOAK_01.itraq/119	1.25	1.32	1	1.05	1.76	2.42	1.72	1.98
ExpOAK_01.itraq/121	1.19	1.25	0.95	1	1.67	2.3	1.64	1.88
ExpOAK_01.itraq/113	0.71	0.75	0.57	0.6	1	1.38	0.98	1.12
ExpOAK_01.itraq/114	0.52	0.54	0.41	0.43	0.73	1	0.71	0.82
ExpOAK_01.itraq/115	0.73	0.76	0.58	0.61	1.02	1.4	1	1.15
ExpOAK_01.itraq/116	0.63	0.67	0.51	0.53	0.89	1.22	0.87	1
Back
protein	P43121
description	Cell surface glycoprotein MUC18 OS=Homo sapiens OX=9606 GN=MCAM
qvalue	0.26495
ratio	1.22
fold change	1.22
peptides
ExpOAK_01.itraq/117	ExpOAK_01.itraq/118	ExpOAK_01.itraq/119	ExpOAK_01.itraq/121	ExpOAK_01.itraq/113	ExpOAK_01.itraq/114	ExpOAK_01.itraq/115	ExpOAK_01.itraq/116	ratio	sequence
562944	533958	500809	905749	1.36336e+06	1.34893e+06	719708	574738	0.56	GPVLQLHDLKR
40964.2	34124.8	34472.7	35102.4	41352.2	34708.9	42616	33491.8	0.92	VAIFGPPWMAFK + Oxidation (M)
17487.3	12137.7	14075.4	16164.4	13998.4	16800.3	14991.3	12787	1.04	TQLVNVAIFGPPWMA + Oxidation (M)
623443	475408	755229	705834	571870	611123	606303	702185	1.09	VWLEVEPVGMLK
22102.4	16992.8	20802.8	20637.6	20838.6	18624.1	17509.4	16140.4	1.15	TQLVNVAIFGPPWM + Oxidation (M)
370805	330322	427655	372135	291434	287762	324145	349991	1.21	GATLALTQVTPQDER
50535.6	58601.3	44768.7	58435.4	40954.9	45455.5	43798.1	49327.4	1.22	GEAEQPAPELVEVEVGSTALLK
130116	140452	156609	145224	94207.2	110833	134269	121197	1.23	APEEPNIQVNPLGIPVNSK
387068	336867	337833	359172	259237	277082	280372	329837	1.25	VWLEVEPVGMLK + Oxidation (M)
318744	228488	343884	327193	222011	202685	251325	288309	1.37	TQLVNVAIFGPPWMAFK + Oxidation (M)
236976	160424	243077	223618	155414	145593	180061	192685	1.38	TQLVNVAIFGPPWMAFK
1.17896e+06	997872	1.42169e+06	1.28257e+06	806802	762326	957660	1.15676e+06	1.4	GPVLQLHDLK
350649	306819	449147	387032	209524	243166	275693	368960	1.42	EVTVPVFYPTEK
	ExpOAK_01.itraq/117	ExpOAK_01.itraq/118	ExpOAK_01.itraq/119	ExpOAK_01.itraq/121	ExpOAK_01.itraq/113	ExpOAK_01.itraq/114	ExpOAK_01.itraq/115	ExpOAK_01.itraq/116
ExpOAK_01.itraq/117	1	0.85	1.03	1.03	0.79	0.84	0.86	0.93
ExpOAK_01.itraq/118	1.18	1	1.22	1.26	0.97	0.89	1.03	1.06
ExpOAK_01.itraq/119	0.97	0.82	1	0.95	0.76	0.81	0.83	0.84
ExpOAK_01.itraq/121	0.97	0.79	1.05	1	0.72	0.77	0.81	0.88
ExpOAK_01.itraq/113	1.27	1.03	1.32	1.39	1	0.99	1.08	1.23
ExpOAK_01.itraq/114	1.19	1.13	1.24	1.29	1.01	1	1.13	1.15
ExpOAK_01.itraq/115	1.17	0.97	1.2	1.24	0.92	0.89	1	1.08
ExpOAK_01.itraq/116	1.07	0.94	1.19	1.13	0.81	0.87	0.93	1
Back
protein	P08758
description	Annexin A5 OS=Homo sapiens OX=9606 GN=ANXA5
qvalue	0.26967
ratio	0.78
fold change	1.28
peptides
ExpOAK_01.itraq/117	ExpOAK_01.itraq/118	ExpOAK_01.itraq/119	ExpOAK_01.itraq/121	ExpOAK_01.itraq/113	ExpOAK_01.itraq/114	ExpOAK_01.itraq/115	ExpOAK_01.itraq/116	ratio	sequence
5139.84	8024.83	2926.59	5341.49	5458.85	10546.6	13550.7	8242.96	0.56	DPDAGIDEAQVEQDAQALFQAGELK
56866.3	63343	49878.2	59423.1	98613.3	77793.4	73509.9	77856.8	0.75	LYDAYELK
65875.8	94834.2	56163.6	91727.1	134747	101696	105771	87984.8	0.75	NFATSLYSMIK
65625	69579.4	32068	50122.8	61992.2	95628.3	80035.9	66949.7	0.78	ETSGNLEQLLLAVVK
84025.3	108647	72059.8	116007	103290	128229	132121	108139	0.81	GLGTDEESILTLLTSR
12771.8	14395.2	12664.2	11403.1	16674.5	14420.5	14732.8	14362.1	0.87	QVYEEEYGSSLEDDVVGDTSGYYQR
15872	13080.9	15811	17979.2	20333	15437.7	16388.9	16631.6	0.96	SIPAYLAETLYYAMK
	ExpOAK_01.itraq/117	ExpOAK_01.itraq/118	ExpOAK_01.itraq/119	ExpOAK_01.itraq/121	ExpOAK_01.itraq/113	ExpOAK_01.itraq/114	ExpOAK_01.itraq/115	ExpOAK_01.itraq/116
ExpOAK_01.itraq/117	1	1.13	0.86	1.04	1.28	1.46	1.29	1.29
ExpOAK_01.itraq/118	0.89	1	0.66	0.94	1.16	1.18	1.16	1
ExpOAK_01.itraq/119	1.17	1.51	1	1.56	1.87	1.78	1.83	1.56
ExpOAK_01.itraq/121	0.96	1.07	0.64	1	1.24	1.26	1.24	1.26
ExpOAK_01.itraq/113	0.78	0.86	0.54	0.81	1	0.86	0.88	0.86
ExpOAK_01.itraq/114	0.69	0.85	0.56	0.79	1.16	1	1.03	0.87
ExpOAK_01.itraq/115	0.77	0.86	0.55	0.81	1.13	0.97	1	0.84
ExpOAK_01.itraq/116	0.78	1	0.64	0.79	1.16	1.16	1.2	1
Back
protein	P06312
description	Immunoglobulin kappa variable 4-1 OS=Homo sapiens OX=9606 GN=IGKV4-1
qvalue	0.28988
ratio	1.29
fold change	1.29
peptides
ExpOAK_01.itraq/117	ExpOAK_01.itraq/118	ExpOAK_01.itraq/119	ExpOAK_01.itraq/121	ExpOAK_01.itraq/113	ExpOAK_01.itraq/114	ExpOAK_01.itraq/115	ExpOAK_01.itraq/116	ratio	sequence
11357.2	10184.4	10738	10847.6	24757.2	8440.48	10109.1	11940.2	0.98	LLIYWAS
618988	713622	580294	726011	629366	540222	540458	736777	1.14	DIVMTQSPDSLAVSLGER + Oxidation (M)
412211	796148	393389	431764	290621	315680	425508	443565	1.15	SSQSVLYSSNNK
13933.6	8215.01	20547.4	17345.4	29011.6	12223.2	NA	10432	1.27	LLIYWASTR
594698	536416	621036	767685	408719	462008	469509	461484	1.32	NYLAWYQQK
6.02725e+06	4.63593e+06	6.94975e+06	9.36464e+06	2.55055e+06	2.86226e+06	4.78702e+06	5.14854e+06	1.75	DIVMTQSPDSLAVSLGER
144473	275483	339009	173372	78785.9	101345	95735.3	136508	2.22	MTQSPDSLAVSLGER
1.29121e+06	959036	1.709e+06	2.90774e+06	437978	626188	1.04732e+06	469275	2.74	NYLAWYQQKPGQPPK
	ExpOAK_01.itraq/117	ExpOAK_01.itraq/118	ExpOAK_01.itraq/119	ExpOAK_01.itraq/121	ExpOAK_01.itraq/113	ExpOAK_01.itraq/114	ExpOAK_01.itraq/115	ExpOAK_01.itraq/116
ExpOAK_01.itraq/117	1	0.9	1.1	1.22	0.7	0.75	0.81	0.9
ExpOAK_01.itraq/118	1.11	1	1.19	1.23	0.65	0.7	0.88	0.94
ExpOAK_01.itraq/119	0.91	0.84	1	1.16	0.7	0.67	0.76	0.74
ExpOAK_01.itraq/121	0.82	0.81	0.86	1	0.6	0.65	0.61	0.69
ExpOAK_01.itraq/113	1.44	1.54	1.43	1.67	1	1.1	1.22	1.15
ExpOAK_01.itraq/114	1.33	1.42	1.5	1.54	0.91	1	1.2	1.36
ExpOAK_01.itraq/115	1.23	1.14	1.32	1.64	0.82	0.83	1	1.08
ExpOAK_01.itraq/116	1.11	1.06	1.35	1.45	0.87	0.74	0.93	1
Back
protein	Q16270
description	Insulin-like growth factor-binding protein 7 OS=Homo sapiens OX=9606 GN=IGFBP7
qvalue	0.29369
ratio	1.52
fold change	1.52
peptides
ExpOAK_01.itraq/117	ExpOAK_01.itraq/118	ExpOAK_01.itraq/119	ExpOAK_01.itraq/121	ExpOAK_01.itraq/113	ExpOAK_01.itraq/114	ExpOAK_01.itraq/115	ExpOAK_01.itraq/116	ratio	sequence
25694.2	27790.5	27879.1	17736.4	46697.3	46367.4	92841.6	33779.7	0.57	ITVVDAL
369511	543235	407095	394069	639786	388476	417541	339152	0.99	HEVTGWVLVSPLSK
1.31544e+06	2.49429e+06	2.31861e+06	890399	715429	1.00881e+06	1.90011e+06	1.52143e+06	1.41	TELLPGDRDNLAIQTR
700796	1.30969e+06	895861	725957	404656	454327	526759	541373	1.65	ITVVDALHEIPVK
890417	885566	822503	562708	372206	552287	794818	455251	1.7	GGPEKHEVTGWVLVSPLSK
256440	389129	321288	165800	192315	159112	170292	164792	1.71	ITVVDALHEIPVKK
	ExpOAK_01.itraq/117	ExpOAK_01.itraq/118	ExpOAK_01.itraq/119	ExpOAK_01.itraq/121	ExpOAK_01.itraq/113	ExpOAK_01.itraq/114	ExpOAK_01.itraq/115	ExpOAK_01.itraq/116
ExpOAK_01.itraq/117	1	1.49	1.17	0.68	0.66	0.71	1	0.84
ExpOAK_01.itraq/118	0.67	1	0.88	0.59	0.46	0.5	0.77	0.56
ExpOAK_01.itraq/119	0.85	1.14	1	0.66	0.52	0.58	0.89	0.63
ExpOAK_01.itraq/121	1.46	1.68	1.52	1	0.97	0.98	1.22	0.92
ExpOAK_01.itraq/113	1.52	2.19	1.92	1.04	1	1.06	1.61	1.02
ExpOAK_01.itraq/114	1.42	1.98	1.71	1.02	0.95	1	1.29	0.95
ExpOAK_01.itraq/115	1	1.31	1.12	0.82	0.62	0.77	1	0.81
ExpOAK_01.itraq/116	1.19	1.79	1.59	1.08	0.98	1.05	1.24	1
Back
protein	Q01105
description	Protein SET OS=Homo sapiens OX=9606 GN=SET
qvalue	0.29975
ratio	0.55
fold change	1.8
peptides
ExpOAK_01.itraq/117	ExpOAK_01.itraq/118	ExpOAK_01.itraq/119	ExpOAK_01.itraq/121	ExpOAK_01.itraq/113	ExpOAK_01.itraq/114	ExpOAK_01.itraq/115	ExpOAK_01.itraq/116	ratio	sequence
126815	139313	100811	78723.2	210914	230434	229149	143367	0.51	LNEQASEEILK
61341	72620.3	38645.4	34732	95254.6	81020.1	131998	64612.5	0.55	VEVTEFEDIK
9723.86	11637.8	7295.19	9744.72	7871.37	13289.4	19504.1	10559.9	0.82	IPNFWVTTFVNHPQVSALLGEEDEEALHYLTR
	ExpOAK_01.itraq/117	ExpOAK_01.itraq/118	ExpOAK_01.itraq/119	ExpOAK_01.itraq/121	ExpOAK_01.itraq/113	ExpOAK_01.itraq/114	ExpOAK_01.itraq/115	ExpOAK_01.itraq/116
ExpOAK_01.itraq/117	1	1.18	0.75	0.62	1.55	1.37	2.01	1.09
ExpOAK_01.itraq/118	0.84	1	0.63	0.57	1.31	1.14	1.68	0.91
ExpOAK_01.itraq/119	1.33	1.6	1	0.9	2.09	2.1	2.67	1.45
ExpOAK_01.itraq/121	1.61	1.77	1.11	1	2.68	2.33	2.91	1.82
ExpOAK_01.itraq/113	0.64	0.76	0.48	0.37	1	1.09	1.39	0.68
ExpOAK_01.itraq/114	0.73	0.88	0.48	0.43	0.92	1	1.47	0.79
ExpOAK_01.itraq/115	0.5	0.6	0.37	0.34	0.72	0.68	1	0.54
ExpOAK_01.itraq/116	0.92	1.1	0.69	0.55	1.47	1.26	1.85	1
Back
protein	P06734
description	Low affinity immunoglobulin epsilon Fc receptor OS=Homo sapiens OX=9606 GN=FCER2
qvalue	0.31044
ratio	1.44
fold change	1.44
peptides
ExpOAK_01.itraq/117	ExpOAK_01.itraq/118	ExpOAK_01.itraq/119	ExpOAK_01.itraq/121	ExpOAK_01.itraq/113	ExpOAK_01.itraq/114	ExpOAK_01.itraq/115	ExpOAK_01.itraq/116	ratio	sequence
117786	137664	104825	115307	88428.7	121530	88593.6	99840.3	1.24	GEFIWVDGSHVDYSNWAPGEPTSR + iTRAQ8plex (Y)
131230	111791	112125	121603	64845.3	82072.4	70370	70049.1	1.66	GEFIWVDGSHVDYSNWAPGEPTSR
	ExpOAK_01.itraq/117	ExpOAK_01.itraq/118	ExpOAK_01.itraq/119	ExpOAK_01.itraq/121	ExpOAK_01.itraq/113	ExpOAK_01.itraq/114	ExpOAK_01.itraq/115	ExpOAK_01.itraq/116
ExpOAK_01.itraq/117	1	1	0.87	0.95	0.61	0.8	0.64	0.67
ExpOAK_01.itraq/118	1	1	0.87	0.95	0.61	0.81	0.64	0.67
ExpOAK_01.itraq/119	1.15	1.14	1	1.09	0.7	0.92	0.73	0.77
ExpOAK_01.itraq/121	1.05	1.05	0.92	1	0.64	0.84	0.67	0.71
ExpOAK_01.itraq/113	1.64	1.64	1.43	1.56	1	1.32	1.04	1.1
ExpOAK_01.itraq/114	1.24	1.24	1.09	1.19	0.76	1	0.79	0.84
ExpOAK_01.itraq/115	1.57	1.57	1.37	1.5	0.96	1.26	1	1.06
ExpOAK_01.itraq/116	1.49	1.48	1.3	1.42	0.91	1.19	0.94	1
Back
protein	Q8IWA5
description	Choline transporter-like protein 2 OS=Homo sapiens OX=9606 GN=SLC44A2
qvalue	0.31177
ratio	0.61
fold change	1.63
peptides
ExpOAK_01.itraq/117	ExpOAK_01.itraq/118	ExpOAK_01.itraq/119	ExpOAK_01.itraq/121	ExpOAK_01.itraq/113	ExpOAK_01.itraq/114	ExpOAK_01.itraq/115	ExpOAK_01.itraq/116	ratio	sequence
4079.37	4151.06	2488.64	2791.73	12589.9	4494.69	10343.1	4577.92	0.49	ILIAIALIK
198721	213532	138998	146130	213388	230942	183578	288156	0.77	KPDDLPAFPLFSAFGR
	ExpOAK_01.itraq/117	ExpOAK_01.itraq/118	ExpOAK_01.itraq/119	ExpOAK_01.itraq/121	ExpOAK_01.itraq/113	ExpOAK_01.itraq/114	ExpOAK_01.itraq/115	ExpOAK_01.itraq/116
ExpOAK_01.itraq/117	1	1.05	0.65	0.71	1.82	1.13	1.53	1.28
ExpOAK_01.itraq/118	0.96	1	0.62	0.68	1.74	1.08	1.46	1.22
ExpOAK_01.itraq/119	1.53	1.6	1	1.09	2.79	1.73	2.34	1.95
ExpOAK_01.itraq/121	1.41	1.47	0.92	1	2.57	1.6	2.16	1.8
ExpOAK_01.itraq/113	0.55	0.57	0.36	0.39	1	0.62	0.84	0.7
ExpOAK_01.itraq/114	0.88	0.92	0.58	0.63	1.61	1	1.35	1.13
ExpOAK_01.itraq/115	0.65	0.68	0.43	0.46	1.19	0.74	1	0.83
ExpOAK_01.itraq/116	0.78	0.82	0.51	0.56	1.43	0.89	1.2	1
Back
protein	Q9UNN8
description	Endothelial protein C receptor OS=Homo sapiens OX=9606 GN=PROCR
qvalue	0.32346
ratio	0.81
fold change	1.23
peptides
ExpOAK_01.itraq/117	ExpOAK_01.itraq/118	ExpOAK_01.itraq/119	ExpOAK_01.itraq/121	ExpOAK_01.itraq/113	ExpOAK_01.itraq/114	ExpOAK_01.itraq/115	ExpOAK_01.itraq/116	ratio	sequence
116742	45912.1	136455	105101	372007	218772	223239	230251	0.49	LLQFHGLVR
73300.1	58910.6	48986.1	40699	101593	84106.6	222808	80752.9	0.58	TLAFPLTI
147032	98983.2	131119	114072	218119	252828	168500	163149	0.64	LHMLQISY + iTRAQ8plex (Y)
8147.69	3576.9	6585.54	6160.41	10386.8	8761.4	11703.7	6007.35	0.67	GLQSYLLQFHGLVR
851038	211362	843335	1.52061e+06	1.42486e+06	1.11815e+06	1.4223e+06	1.00233e+06	0.67	LHMLQISYFR + Oxidation (M)
8365.41	6818.78	7603.38	10637.7	16304.3	13712	8643.88	10119.5	0.68	SGLQSYLLQFHGLVR + iTRAQ8plex (Y)
4.35268e+06	1.67306e+06	3.41327e+06	5.19903e+06	5.70155e+06	7.23889e+06	4.9571e+06	4.27017e+06	0.73	LHMLQISYFR + Oxidation (M); iTRAQ8plex (Y)
4.48291e+06	1.6557e+06	3.70807e+06	5.42513e+06	5.71266e+06	6.68583e+06	5.24001e+06	4.36697e+06	0.75	LHMLQISYFR + iTRAQ8plex (Y)
41395.6	35042.3	33458.9	25444.1	65116.2	48454.3	42628.4	36125.4	0.75	LHMLQISYF + iTRAQ8plex (Y)
712033	177556	767637	1.28393e+06	1.08599e+06	753733	1.37662e+06	879848	0.76	SQDASDGLQR
112238	88226.7	102392	88336.2	128896	133333	113128	118919	0.77	TQSGLQSYLLQFH
1.82444e+06	742161	1.55372e+06	2.40818e+06	2.3152e+06	2.75405e+06	2.07123e+06	1.78785e+06	0.77	TQSGLQSYLLQFHGLVR + iTRAQ8plex (Y)
1.8097e+06	386465	1.95635e+06	3.44643e+06	2.37729e+06	2.3168e+06	3.21742e+06	2.17217e+06	0.8	LHMLQISYFR
219820	180082	206853	188886	252321	259563	230811	182084	0.82	LHMLQISY
2.46519e+06	841769	2.50465e+06	3.62891e+06	2.98801e+06	3.06876e+06	3.09253e+06	2.44364e+06	0.82	TQSGLQSYLLQFHGLVR
19112.6	14807.5	19703.9	27905	23836.2	31320.8	23265.8	17055	0.82	TQSGLQSYLLQFHGLVRLV + iTRAQ8plex (Y)
27871.3	11323.4	18495.5	20156.1	30138.4	23201.2	22459.3	17529.2	0.85	TQSGLQSYLLQFHGLVRLV
24930.7	17925.7	19829.6	29559.3	39745.1	29309.3	23321.2	21289.1	0.85	ALWQADTQVTSGVVTFTLQQLNAYNR + iTRAQ8plex (Y)
121498	101947	138402	138434	150240	185540	133167	148448	0.87	TQSGLQSYLLQFH + iTRAQ8plex (Y)
15059.3	16802.1	15304.1	16518.3	20405.2	16246.1	17724.9	17732.5	0.9	ALWQADTQVTSGVVTFTLQQL
20216.2	20781	23682	22452.4	20315	24463.9	25383.7	22161.3	0.93	ALWQADTQVTSGVVTFTLQQLN
296572	444999	306893	269749	318900	372833	271999	321877	0.94	TQSGLQSYL
1.61816e+07	3.40795e+06	1.87868e+07	3.35186e+07	1.93528e+07	1.20557e+07	3.0699e+07	1.68685e+07	0.96	TLAFPLTIR
68845.6	64476.9	74452.3	76048.3	63671.6	83054.4	68276.8	66314.6	1.06	TQSGLQSYLLQF
175174	181886	206001	175512	218137	171545	164135	160303	1.06	TQSGLQSYLLQ
18108.3	8131.51	14494.3	23045	13754.6	11283.9	15847.7	11439.7	1.29	ALWQADTQVTSGVVTFTLQQLNAYNR
	ExpOAK_01.itraq/117	ExpOAK_01.itraq/118	ExpOAK_01.itraq/119	ExpOAK_01.itraq/121	ExpOAK_01.itraq/113	ExpOAK_01.itraq/114	ExpOAK_01.itraq/115	ExpOAK_01.itraq/116
ExpOAK_01.itraq/117	1	0.7	0.97	1.12	1.27	1.21	1.14	1.02
ExpOAK_01.itraq/118	1.44	1	1.34	1.69	2.21	2.03	1.82	1.47
ExpOAK_01.itraq/119	1.04	0.74	1	1.08	1.37	1.31	1.22	1.08
ExpOAK_01.itraq/121	0.89	0.59	0.92	1	1.14	1.15	0.96	0.89
ExpOAK_01.itraq/113	0.79	0.45	0.73	0.88	1	0.91	0.9	0.77
ExpOAK_01.itraq/114	0.83	0.49	0.76	0.87	1.1	1	0.92	0.8
ExpOAK_01.itraq/115	0.88	0.55	0.82	1.04	1.11	1.08	1	0.85
ExpOAK_01.itraq/116	0.98	0.68	0.93	1.12	1.3	1.25	1.17	1
Back
protein	P98172
description	Ephrin-B1 OS=Homo sapiens OX=9606 GN=EFNB1
qvalue	0.33268
ratio	1.44
fold change	1.44
peptides
ExpOAK_01.itraq/117	ExpOAK_01.itraq/118	ExpOAK_01.itraq/119	ExpOAK_01.itraq/121	ExpOAK_01.itraq/113	ExpOAK_01.itraq/114	ExpOAK_01.itraq/115	ExpOAK_01.itraq/116	ratio	sequence
61882.8	52158.8	45336.4	58929.2	38878.3	44017.4	56856.3	36599.6	1.34	AEAGRPYEYYK
310718	231158	219788	277280	145798	179577	225209	178341	1.41	FQEFSPNYMGLEFK + Oxidation (M)
352776	294501	300202	321806	139893	200779	307769	223205	1.47	NLEPVSWSSLNPK
416464	404849	488766	819577	214345	259177	443030	310699	1.59	FQEFSPNYMGLEFK
	ExpOAK_01.itraq/117	ExpOAK_01.itraq/118	ExpOAK_01.itraq/119	ExpOAK_01.itraq/121	ExpOAK_01.itraq/113	ExpOAK_01.itraq/114	ExpOAK_01.itraq/115	ExpOAK_01.itraq/116
ExpOAK_01.itraq/117	1	0.84	0.79	0.93	0.49	0.6	0.9	0.61
ExpOAK_01.itraq/118	1.19	1	0.98	1.16	0.58	0.73	1.07	0.76
ExpOAK_01.itraq/119	1.27	1.02	1	1.28	0.56	0.74	1.02	0.77
ExpOAK_01.itraq/121	1.07	0.86	0.78	1	0.48	0.64	0.88	0.63
ExpOAK_01.itraq/113	2.03	1.73	1.8	2.09	1	1.22	1.79	1.33
ExpOAK_01.itraq/114	1.67	1.37	1.35	1.57	0.82	1	1.41	1.05
ExpOAK_01.itraq/115	1.12	0.94	0.98	1.13	0.56	0.71	1	0.71
ExpOAK_01.itraq/116	1.63	1.31	1.29	1.58	0.75	0.95	1.4	1
Back
protein	O00584
description	Ribonuclease T2 OS=Homo sapiens OX=9606 GN=RNASET2
qvalue	0.33811
ratio	1.43
fold change	1.43
peptides
ExpOAK_01.itraq/117	ExpOAK_01.itraq/118	ExpOAK_01.itraq/119	ExpOAK_01.itraq/121	ExpOAK_01.itraq/113	ExpOAK_01.itraq/114	ExpOAK_01.itraq/115	ExpOAK_01.itraq/116	ratio	sequence
626252	399334	511353	753488	423996	496818	565423	389199	1.23	ELDLNSVLLK
107653	92978.7	92943.7	114484	59735	71637.9	102138	75646.6	1.36	SWPFNLEEIK
333192	231674	308515	595630	964355	136998	306661	147516	1.51	LGIKPSINYYQVADFK
299491	145148	258093	537812	156431	134969	283229	157577	1.77	SWPFNLEEIKDLLPEMR
	ExpOAK_01.itraq/117	ExpOAK_01.itraq/118	ExpOAK_01.itraq/119	ExpOAK_01.itraq/121	ExpOAK_01.itraq/113	ExpOAK_01.itraq/114	ExpOAK_01.itraq/115	ExpOAK_01.itraq/116
ExpOAK_01.itraq/117	1	0.67	0.86	1.47	0.61	0.55	0.93	0.57
ExpOAK_01.itraq/118	1.5	1	1.31	2.2	1.07	0.85	1.37	0.89
ExpOAK_01.itraq/119	1.16	0.77	1	1.69	0.73	0.63	1.1	0.68
ExpOAK_01.itraq/121	0.68	0.45	0.59	1	0.54	0.4	0.63	0.39
ExpOAK_01.itraq/113	1.63	0.93	1.37	1.85	1	1.01	1.51	0.96
ExpOAK_01.itraq/114	1.83	1.18	1.58	2.52	0.99	1	1.73	1.07
ExpOAK_01.itraq/115	1.07	0.73	0.91	1.59	0.66	0.58	1	0.62
ExpOAK_01.itraq/116	1.75	1.12	1.47	2.57	1.04	0.94	1.62	1
Back
protein	Q06481
description	Amyloid-like protein 2 OS=Homo sapiens OX=9606 GN=APLP2
qvalue	0.3388
ratio	0.75
fold change	1.33
peptides
ExpOAK_01.itraq/117	ExpOAK_01.itraq/118	ExpOAK_01.itraq/119	ExpOAK_01.itraq/121	ExpOAK_01.itraq/113	ExpOAK_01.itraq/114	ExpOAK_01.itraq/115	ExpOAK_01.itraq/116	ratio	sequence
104242	92566.4	92254.4	67241.9	192134	111903	135507	122196	0.72	EWEEAELQAK
46331.8	43798.9	54176.6	55966.3	60475.4	65973.6	62489.6	63901.2	0.79	QTLIQHFQAMVK
	ExpOAK_01.itraq/117	ExpOAK_01.itraq/118	ExpOAK_01.itraq/119	ExpOAK_01.itraq/121	ExpOAK_01.itraq/113	ExpOAK_01.itraq/114	ExpOAK_01.itraq/115	ExpOAK_01.itraq/116
ExpOAK_01.itraq/117	1	0.92	1.02	0.88	1.55	1.24	1.32	1.27
ExpOAK_01.itraq/118	1.09	1	1.11	0.96	1.69	1.35	1.45	1.39
ExpOAK_01.itraq/119	0.98	0.9	1	0.87	1.52	1.22	1.3	1.25
ExpOAK_01.itraq/121	1.13	1.04	1.15	1	1.76	1.4	1.5	1.44
ExpOAK_01.itraq/113	0.64	0.59	0.66	0.57	1	0.8	0.85	0.82
ExpOAK_01.itraq/114	0.81	0.74	0.82	0.71	1.25	1	1.07	1.03
ExpOAK_01.itraq/115	0.76	0.69	0.77	0.67	1.17	0.93	1	0.96
ExpOAK_01.itraq/116	0.79	0.72	0.8	0.69	1.22	0.97	1.04	1
Back
protein	P17900
description	Ganglioside GM2 activator OS=Homo sapiens OX=9606 GN=GM2A
qvalue	0.34072
ratio	1.36
fold change	1.36
peptides
ExpOAK_01.itraq/117	ExpOAK_01.itraq/118	ExpOAK_01.itraq/119	ExpOAK_01.itraq/121	ExpOAK_01.itraq/113	ExpOAK_01.itraq/114	ExpOAK_01.itraq/115	ExpOAK_01.itraq/116	ratio	sequence
271931	210599	284829	433327	271137	313295	238938	243012	1.08	SEFVVPDLELPSWLTTGNYR + iTRAQ8plex (Y)
46622.8	58111.7	49975.5	74620.4	37926.7	48910.2	48397.1	47328.9	1.13	SEFVVPDLELPSWLTTGN
5.35923e+06	4.42752e+06	5.35615e+06	8.96272e+06	3.26693e+06	3.98253e+06	4.42547e+06	3.87164e+06	1.36	IESVLSSSGK
1.98701e+06	2.10903e+06	2.38499e+06	4.04254e+06	1.47898e+06	1.46408e+06	1.97824e+06	1.60481e+06	1.46	EVAGLWIK
652890	603180	1.07315e+06	2.39649e+06	313926	474927	602409	839692	1.56	SEFVVPDLELPSWLTTGNYR
	ExpOAK_01.itraq/117	ExpOAK_01.itraq/118	ExpOAK_01.itraq/119	ExpOAK_01.itraq/121	ExpOAK_01.itraq/113	ExpOAK_01.itraq/114	ExpOAK_01.itraq/115	ExpOAK_01.itraq/116
ExpOAK_01.itraq/117	1	0.92	1.07	1.67	0.74	0.74	0.92	0.89
ExpOAK_01.itraq/118	1.08	1	1.21	2.02	0.7	0.84	1	0.87
ExpOAK_01.itraq/119	0.93	0.83	1	1.67	0.62	0.74	0.83	0.78
ExpOAK_01.itraq/121	0.6	0.49	0.6	1	0.37	0.44	0.49	0.43
ExpOAK_01.itraq/113	1.34	1.43	1.61	2.73	1	1.22	1.34	1.19
ExpOAK_01.itraq/114	1.35	1.19	1.34	2.25	0.82	1	1.11	0.97
ExpOAK_01.itraq/115	1.08	1	1.21	2.03	0.75	0.9	1	0.98
ExpOAK_01.itraq/116	1.12	1.14	1.28	2.31	0.84	1.03	1.02	1
Back
protein	P01717
	A0A075B6K4
description	Immunoglobulin lambda variable 3-25 OS=Homo sapiens OX=9606 GN=IGLV3-25
	Immunoglobulin lambda variable 3-10 OS=Homo sapiens OX=9606 GN=IGLV3-10
qvalue	0.34381
ratio	1.25
fold change	1.25
peptides
ExpOAK_01.itraq/117	ExpOAK_01.itraq/118	ExpOAK_01.itraq/119	ExpOAK_01.itraq/121	ExpOAK_01.itraq/113	ExpOAK_01.itraq/114	ExpOAK_01.itraq/115	ExpOAK_01.itraq/116	ratio	sequence
20808.2	140241	12015.4	14341.4	17725.5	19167.8	13495.3	13413.7	1.12	LTQPPSVSVSPGQTAR
175314	184988	210190	289453	118934	119005	170138	169364	1.39	SYELTQPPSVSVSPGQTAR
	ExpOAK_01.itraq/117	ExpOAK_01.itraq/118	ExpOAK_01.itraq/119	ExpOAK_01.itraq/121	ExpOAK_01.itraq/113	ExpOAK_01.itraq/114	ExpOAK_01.itraq/115	ExpOAK_01.itraq/116
ExpOAK_01.itraq/117	1	2.67	0.83	1.07	0.76	0.79	0.79	0.79
ExpOAK_01.itraq/118	0.37	1	0.31	0.4	0.29	0.3	0.3	0.3
ExpOAK_01.itraq/119	1.2	3.21	1	1.28	0.91	0.95	0.95	0.95
ExpOAK_01.itraq/121	0.94	2.5	0.78	1	0.71	0.74	0.74	0.74
ExpOAK_01.itraq/113	1.32	3.51	1.09	1.4	1	1.04	1.04	1.04
ExpOAK_01.itraq/114	1.26	3.37	1.05	1.35	0.96	1	1	1
ExpOAK_01.itraq/115	1.26	3.36	1.05	1.34	0.96	1	1	0.99
ExpOAK_01.itraq/116	1.27	3.38	1.05	1.35	0.96	1	1.01	1
Back
protein	P0DOX5
description	Immunoglobulin gamma-1 heavy chain OS=Homo sapiens OX=9606
qvalue	0.34781
ratio	1.41
fold change	1.41
peptides
ExpOAK_01.itraq/117	ExpOAK_01.itraq/118	ExpOAK_01.itraq/119	ExpOAK_01.itraq/121	ExpOAK_01.itraq/113	ExpOAK_01.itraq/114	ExpOAK_01.itraq/115	ExpOAK_01.itraq/116	ratio	sequence
833531	1.25258e+06	792171	600568	830204	909758	871222	830986	0.96	VTVSSASTK
655307	842066	870557	1.00032e+06	1.01118e+06	708786	667869	898901	1.07	GTLVTVSSASTK
175676	238735	207136	207281	133248	173808	166475	178256	1.22	FNWYVDGVEVHN
201761	363205	269707	244071	128427	218684	162473	202390	1.41	SVFPLAPSSK
1.68913e+06	3.08412e+06	3.23588e+06	2.09413e+06	1.51914e+06	1.67863e+06	1.70273e+06	1.94244e+06	1.5	TTPPVLDSDGSFFLYSK + iTRAQ8plex (Y)
1.3313e+06	2.74545e+06	2.27226e+06	2.10092e+06	1.21783e+06	1.29695e+06	905970	1.73861e+06	1.74	GPSVFPLAPSSK
7.31798e+06	1.26699e+07	1.58497e+07	1.05214e+07	4.01039e+06	5.12886e+06	8.50476e+06	7.53378e+06	1.86	TTPPVLDSDGSFFLYSK
	ExpOAK_01.itraq/117	ExpOAK_01.itraq/118	ExpOAK_01.itraq/119	ExpOAK_01.itraq/121	ExpOAK_01.itraq/113	ExpOAK_01.itraq/114	ExpOAK_01.itraq/115	ExpOAK_01.itraq/116
ExpOAK_01.itraq/117	1	1.73	1.34	1.24	0.9	0.99	1.01	1.03
ExpOAK_01.itraq/118	0.58	1	0.87	0.77	0.49	0.6	0.67	0.63
ExpOAK_01.itraq/119	0.75	1.15	1	0.9	0.54	0.81	0.6	0.77
ExpOAK_01.itraq/121	0.81	1.31	1.11	1	0.64	0.8	0.8	0.86
ExpOAK_01.itraq/113	1.11	2.03	1.87	1.56	1	1.1	1.12	1.34
ExpOAK_01.itraq/114	1.01	1.66	1.23	1.25	0.9	1	0.96	1.16
ExpOAK_01.itraq/115	0.99	1.49	1.66	1.25	0.89	1.04	1	1.14
ExpOAK_01.itraq/116	0.97	1.58	1.31	1.16	0.75	0.86	0.88	1
Back
protein	P20061
description	Transcobalamin-1 OS=Homo sapiens OX=9606 GN=TCN1
qvalue	0.39026
ratio	0.69
fold change	1.44
peptides
ExpOAK_01.itraq/117	ExpOAK_01.itraq/118	ExpOAK_01.itraq/119	ExpOAK_01.itraq/121	ExpOAK_01.itraq/113	ExpOAK_01.itraq/114	ExpOAK_01.itraq/115	ExpOAK_01.itraq/116	ratio	sequence
22206.8	16947.5	12502	11996.5	46771.3	42577.7	57034.8	27391.3	0.33	LKPLLNTMIQSNYNR + Oxidation (M)
28862.6	14874.5	19237.6	15901	26292.1	49373.2	87485.4	21395.8	0.49	LKPLLNTMIQSNYNR
167449	153848	149432	145265	199177	240255	301920	188418	0.69	GTSAVNVVLSLK
97690.1	77449.6	83106	87463.8	94911.5	122845	171523	89830.9	0.79	LVGIQIQTLMQK
97579.7	80918.3	78345.2	94155.1	85954.8	110657	116729	93489.1	0.86	TYWELLSGGEPLSQGAGSYVVR
	ExpOAK_01.itraq/117	ExpOAK_01.itraq/118	ExpOAK_01.itraq/119	ExpOAK_01.itraq/121	ExpOAK_01.itraq/113	ExpOAK_01.itraq/114	ExpOAK_01.itraq/115	ExpOAK_01.itraq/116
ExpOAK_01.itraq/117	1	0.79	0.8	0.87	0.97	1.43	1.8	0.96
ExpOAK_01.itraq/118	1.26	1	0.97	1.07	1.29	1.59	2.21	1.22
ExpOAK_01.itraq/119	1.25	1.03	1	0.97	1.33	1.61	2.06	1.19
ExpOAK_01.itraq/121	1.15	0.94	1.03	1	1.37	1.65	2.08	1.3
ExpOAK_01.itraq/113	1.03	0.77	0.75	0.73	1	1.29	1.52	0.95
ExpOAK_01.itraq/114	0.7	0.63	0.62	0.6	0.78	1	1.34	0.73
ExpOAK_01.itraq/115	0.55	0.45	0.48	0.48	0.66	0.75	1	0.52
ExpOAK_01.itraq/116	1.04	0.82	0.84	0.77	1.06	1.37	1.91	1
Back
protein	P02753
description	Retinol-binding protein 4 OS=Homo sapiens OX=9606 GN=RBP4
qvalue	0.39072
ratio	1.28
fold change	1.28
peptides
ExpOAK_01.itraq/117	ExpOAK_01.itraq/118	ExpOAK_01.itraq/119	ExpOAK_01.itraq/121	ExpOAK_01.itraq/113	ExpOAK_01.itraq/114	ExpOAK_01.itraq/115	ExpOAK_01.itraq/116	ratio	sequence
31988.8	41314.7	32218.1	17740.5	44266.7	33519.9	33190.3	33307.2	0.96	GNDDHWIVDTDYDTYAVQY
134340	236725	140064	127159	180343	139839	121778	143452	0.97	YWGVASF
24169.2	38201.7	18552.2	27328.8	18635.6	31741.7	22988.8	26624.1	1.04	KDPEGLFLQDNIVAEFSVDETGQMSATAK + Oxidation (M)
15520.9	9375.18	10052.7	34884.3	11266.2	7670.61	9585.84	11203.5	1.21	MKYWGVASFLQK
369317	426398	259576	386589	368331	333080	267556	266817	1.27	FSGTWYAMAK + Oxidation (M)
1.78733e+06	2.82812e+06	1.35056e+06	2.00726e+06	1.83293e+06	1.6688e+06	1.20464e+06	1.28664e+06	1.29	YWGVASFLQK + iTRAQ8plex (Y)
501983	677338	387800	623683	453867	380263	439767	381622	1.37	KDPEGLFLQDNIVAEFSVDETGQMSATAK
2.7478e+06	4.1809e+06	2.6568e+06	3.14148e+06	2.90869e+06	1.62495e+06	2.15137e+06	1.83693e+06	1.48	FSGTWYAMAK
5.6038e+06	1.02782e+07	4.76747e+06	7.23974e+06	5.12075e+06	4.12766e+06	4.35892e+06	4.14012e+06	1.5	YWGVASFLQK
121097	135654	69302.3	143043	102171	81932.1	81390.4	69498.7	1.57	MKYWGVASFLQK + Oxidation (M)
	ExpOAK_01.itraq/117	ExpOAK_01.itraq/118	ExpOAK_01.itraq/119	ExpOAK_01.itraq/121	ExpOAK_01.itraq/113	ExpOAK_01.itraq/114	ExpOAK_01.itraq/115	ExpOAK_01.itraq/116
[truncated: 14,110 more rows]
