# Supplementary material for: Urine Proteomic Study in OAB Patients—Preliminary Report
Source: J Clin Med. 2020 May 8;9(5):1389. doi: 10.3390/jcm9051389 (PMC7290998; doi:10.3390/jcm9051389)
Supplement: Supplementary file 1 [file jcm-09-01389-s001.zip › jcm-764005-supplementary-for conversion/Table S2 Full list ExpOABK_02.xlsx]

## Sheet: wyniki Exp02
no	protein	qvalue	ratio	fold change	peptides	description
1	P98160	0.00018	0.76	1.32	60	Basement membrane-specific heparan sulfate proteoglycan core protein OS=Homo sapiens OX=9606 GN=HSPG2
2	Q9HCU0	0.00018	0.49	2.05	5	Endosialin OS=Homo sapiens OX=9606 GN=CD248
3	P02787	0.00018	1.4	1.4	47	Serotransferrin OS=Homo sapiens OX=9606 GN=TF
4	P00738	0.00018	2.07	2.07	13	Haptoglobin OS=Homo sapiens OX=9606 GN=HP
5	P01023	0.00029	1.36	1.36	43	Alpha-2-macroglobulin OS=Homo sapiens OX=9606 GN=A2M
	P20742					Pregnancy zone protein OS=Homo sapiens OX=9606 GN=PZP
6	P01834	0.00172	1.23	1.23	34	Immunoglobulin kappa constant OS=Homo sapiens OX=9606 GN=IGKC
	P0DOX7					Immunoglobulin kappa light chain OS=Homo sapiens OX=9606
7	P06870	0.00652	0.53	1.87	7	Kallikrein-1 OS=Homo sapiens OX=9606 GN=KLK1
8	P05155	0.00704	0.75	1.34	38	Plasma protease C1 inhibitor OS=Homo sapiens OX=9606 GN=SERPING1
9	P04083	0.00735	1.53	1.53	15	Annexin A1 OS=Homo sapiens OX=9606 GN=ANXA1
10	O95460	0.01472	0.47	2.11	3	Matrilin-4 OS=Homo sapiens OX=9606 GN=MATN4
11	P02750	0.01886	1.37	1.37	25	Leucine-rich alpha-2-glycoprotein OS=Homo sapiens OX=9606 GN=LRG1
12	P36957	0.01934	0.34	2.97	2	Dihydrolipoyllysine-residue succinyltransferase component of 2-oxoglutarate dehydrogenase complex, mitochondrial OS=Homo sapiens OX=9606 GN=DLST
13	P13647	0.01991	0.56	1.78	7	Keratin, type II cytoskeletal 5 OS=Homo sapiens OX=9606 GN=KRT5
14	P0DOX5	0.01992	1.33	1.33	11	Immunoglobulin gamma-1 heavy chain OS=Homo sapiens OX=9606
15	P19320	0.02104	1.24	1.24	12	Vascular cell adhesion protein 1 OS=Homo sapiens OX=9606 GN=VCAM1
16	P01861	0.02134	1.47	1.47	9	Immunoglobulin heavy constant gamma 4 OS=Homo sapiens OX=9606 GN=IGHG4
17	Q99715	0.03727	0.8	1.26	27	Collagen alpha-1(XII) chain OS=Homo sapiens OX=9606 GN=COL12A1
18	P22105	0.03768	0.78	1.28	38	Tenascin-X OS=Homo sapiens OX=9606 GN=TNXB
19	P01024	0.05049	1.29	1.29	30	Complement C3 OS=Homo sapiens OX=9606 GN=C3
20	P19013	0.06804	0.66	1.51	6	Keratin, type II cytoskeletal 4 OS=Homo sapiens OX=9606 GN=KRT4
21	Q7KYR7	0.06954	0.72	1.39	5	Butyrophilin subfamily 2 member A1 OS=Homo sapiens OX=9606 GN=BTN2A1
22	P07355	0.07216	1.51	1.51	16	Annexin A2 OS=Homo sapiens OX=9606 GN=ANXA2
23	P10451	0.07216	0.8	1.24	33	Osteopontin OS=Homo sapiens OX=9606 GN=SPP1
24	P31431	0.08046	0.64	1.57	3	Syndecan-4 OS=Homo sapiens OX=9606 GN=SDC4
25	P02790	0.08126	1.2	1.2	16	Hemopexin OS=Homo sapiens OX=9606 GN=HPX
	Q5T013					Putative hydroxypyruvate isomerase OS=Homo sapiens OX=9606 GN=HYI
26	P35555	0.08308	0.78	1.29	8	Fibrillin-1 OS=Homo sapiens OX=9606 GN=FBN1
27	Q96RW7	0.08604	0.78	1.29	11	Hemicentin-1 OS=Homo sapiens OX=9606 GN=HMCN1
28	Q9H3G5	0.11003	0.81	1.23	9	Probable serine carboxypeptidase CPVL OS=Homo sapiens OX=9606 GN=CPVL
29	A0A075B6K4	0.11794	1.52	1.52	6	Immunoglobulin lambda variable 3-10 OS=Homo sapiens OX=9606 GN=IGLV3-10
	P01717					Immunoglobulin lambda variable 3-25 OS=Homo sapiens OX=9606 GN=IGLV3-25
30	P11684	0.12291	1.42	1.42	10	Uteroglobin OS=Homo sapiens OX=9606 GN=SCGB1A1
31	P04040	0.12442	1.43	1.43	22	Catalase OS=Homo sapiens OX=9606 GN=CAT
32	Q7Z5L0	0.1974	0.44	2.25	3	Vitelline membrane outer layer protein 1 homolog OS=Homo sapiens OX=9606 GN=VMO1
33	P01704	0.20053	0.48	2.08	2	Immunoglobulin lambda variable 2-14 OS=Homo sapiens OX=9606 GN=IGLV2-14
34	P05937	0.20053	0.52	1.94	3	Calbindin OS=Homo sapiens OX=9606 GN=CALB1
35	P16070	0.20053	0.78	1.28	10	CD44 antigen OS=Homo sapiens OX=9606 GN=CD44
36	P13284	0.20189	0.58	1.71	3	Gamma-interferon-inducible lysosomal thiol reductase OS=Homo sapiens OX=9606 GN=IFI30
37	P05154	0.20509	1.2	1.2	24	Plasma serine protease inhibitor OS=Homo sapiens OX=9606 GN=SERPINA5
38	P13473	0.23088	0.56	1.78	5	Lysosome-associated membrane glycoprotein 2 OS=Homo sapiens OX=9606 GN=LAMP2
39	P22352	0.26738	0.59	1.69	3	Glutathione peroxidase 3 OS=Homo sapiens OX=9606 GN=GPX3
40	P06396	0.26857	1.16	1.16	35	Gelsolin OS=Homo sapiens OX=9606 GN=GSN
41	P00747	0.26982	1.28	1.28	6	Plasminogen OS=Homo sapiens OX=9606 GN=PLG
42	Q9H0W9	0.27215	0.75	1.32	6	Ester hydrolase C11orf54 OS=Homo sapiens OX=9606 GN=C11orf54
43	P01011	0.27369	1.26	1.26	46	Alpha-1-antichymotrypsin OS=Homo sapiens OX=9606 GN=SERPINA3
44	Q92692	0.27769	0.67	1.49	6	Nectin-2 OS=Homo sapiens OX=9606 GN=NECTIN2
45	P21810	0.27774	0.78	1.27	4	Biglycan OS=Homo sapiens OX=9606 GN=BGN
46	P15311	0.27791	1.35	1.35	13	Ezrin OS=Homo sapiens OX=9606 GN=EZR
	Q5TZA2					Rootletin OS=Homo sapiens OX=9606 GN=CROCC
47	O96033	0.27805	0.75	1.33	3	Molybdopterin synthase sulfur carrier subunit OS=Homo sapiens OX=9606 GN=MOCS2
48	Q5SZK8	0.2789	0.86	1.16	13	FRAS1-related extracellular matrix protein 2 OS=Homo sapiens OX=9606 GN=FREM2
49	Q8TDQ0	0.28127	0.51	1.96	3	Hepatitis A virus cellular receptor 2 OS=Homo sapiens OX=9606 GN=HAVCR2
50	P08263	0.28146	1.32	1.32	5	Glutathione S-transferase A1 OS=Homo sapiens OX=9606 GN=GSTA1
	P09210					Glutathione S-transferase A2 OS=Homo sapiens OX=9606 GN=GSTA2
51	A0A0C4DH69	0.282	2.45	2.45	2	Immunoglobulin kappa variable 1-9 OS=Homo sapiens OX=9606 GN=IGKV1-9
52	P14384	0.2825	0.82	1.22	14	Carboxypeptidase M OS=Homo sapiens OX=9606 GN=CPM
53	O43895	0.28282	0.78	1.28	5	Xaa-Pro aminopeptidase 2 OS=Homo sapiens OX=9606 GN=XPNPEP2
54	P00450	0.28343	1.14	1.14	29	Ceruloplasmin OS=Homo sapiens OX=9606 GN=CP
55	Q8NHJ6	0.28648	0.37	2.72	2	Leukocyte immunoglobulin-like receptor subfamily B member 4 OS=Homo sapiens OX=9606 GN=LILRB4
56	P16278	0.31078	0.77	1.29	25	Beta-galactosidase OS=Homo sapiens OX=9606 GN=GLB1
57	Q9HB40	0.32794	0.73	1.38	13	Retinoid-inducible serine carboxypeptidase OS=Homo sapiens OX=9606 GN=SCPEP1
58	P0DMV9	0.33896	1.23	1.23	18	Heat shock 70 kDa protein 1B OS=Homo sapiens OX=9606 GN=HSPA1B
	P0DMV8					Heat shock 70 kDa protein 1A OS=Homo sapiens OX=9606 GN=HSPA1A
	P34931					Heat shock 70 kDa protein 1-like OS=Homo sapiens OX=9606 GN=HSPA1L
59	Q15828	0.34518	0.78	1.28	5	Cystatin-M OS=Homo sapiens OX=9606 GN=CST6
60	P68104	0.34596	1.43	1.43	3	Elongation factor 1-alpha 1 OS=Homo sapiens OX=9606 GN=EEF1A1
	Q5VTE0					Putative elongation factor 1-alpha-like 3 OS=Homo sapiens OX=9606 GN=EEF1A1P5
61	P47756	0.34914	1.27	1.27	2	F-actin-capping protein subunit beta OS=Homo sapiens OX=9606 GN=CAPZB
62	Q9UN70	0.35867	0.77	1.29	10	Protocadherin gamma-C3 OS=Homo sapiens OX=9606 GN=PCDHGC3
63	P02751	0.37096	0.88	1.14	62	Fibronectin OS=Homo sapiens OX=9606 GN=FN1
64	P16870	0.37174	0.77	1.3	8	Carboxypeptidase E OS=Homo sapiens OX=9606 GN=CPE
65	P07911	0.39721	0.6	1.66	48	Uromodulin OS=Homo sapiens OX=9606 GN=UMOD
66	P30044	0.39879	1.31	1.31	5	Peroxiredoxin-5, mitochondrial OS=Homo sapiens OX=9606 GN=PRDX5
67	P11142	0.40549	1.2	1.2	15	Heat shock cognate 71 kDa protein OS=Homo sapiens OX=9606 GN=HSPA8
	P54652					Heat shock-related 70 kDa protein 2 OS=Homo sapiens OX=9606 GN=HSPA2
68	Q01105	0.40549	1.44	1.44	5	Protein SET OS=Homo sapiens OX=9606 GN=SET
69	P40926	0.40614	1.15	1.15	5	Malate dehydrogenase, mitochondrial OS=Homo sapiens OX=9606 GN=MDH2
70	A0A0B4J1V6	0.40775	1.45	1.45	2	Immunoglobulin heavy variable 3-73 OS=Homo sapiens OX=9606 GN=IGHV3-73
71	P11279	0.40814	0.84	1.19	5	Lysosome-associated membrane glycoprotein 1 OS=Homo sapiens OX=9606 GN=LAMP1
72	Q13591	0.40814	0.7	1.43	3	Semaphorin-5A OS=Homo sapiens OX=9606 GN=SEMA5A
73	P56537	0.40823	0.79	1.27	4	Eukaryotic translation initiation factor 6 OS=Homo sapiens OX=9606 GN=EIF6
74	P04217	0.40862	1.16	1.16	36	Alpha-1B-glycoprotein OS=Homo sapiens OX=9606 GN=A1BG
75	Q9Y5Y7	0.40862	1.29	1.29	6	Lymphatic vessel endothelial hyaluronic acid receptor 1 OS=Homo sapiens OX=9606 GN=LYVE1
76	P19835	0.40987	0.68	1.47	17	Bile salt-activated lipase OS=Homo sapiens OX=9606 GN=CEL
77	O75368	0.41051	1.2	1.2	4	SH3 domain-binding glutamic acid-rich-like protein OS=Homo sapiens OX=9606 GN=SH3BGRL
78	Q8NC42	0.41228	0.7	1.43	4	E3 ubiquitin-protein ligase RNF149 OS=Homo sapiens OX=9606 GN=RNF149
79	P26038	0.4166	1.37	1.37	3	Moesin OS=Homo sapiens OX=9606 GN=MSN
80	Q9H756	0.4188	0.7	1.43	4	Leucine-rich repeat-containing protein 19 OS=Homo sapiens OX=9606 GN=LRRC19
81	Q8TB96	0.4188	0.85	1.18	4	T-cell immunomodulatory protein OS=Homo sapiens OX=9606 GN=ITFG1
82	A0A075B6P5	0.41987	1.05	1.05	11	Immunoglobulin kappa variable 2-28 OS=Homo sapiens OX=9606 GN=IGKV2-28
	P01615					Immunoglobulin kappa variable 2D-28 OS=Homo sapiens OX=9606 GN=IGKV2D-28
83	P05067	0.42885	0.71	1.42	3	Amyloid-beta A4 protein OS=Homo sapiens OX=9606 GN=APP
84	P38606	0.4327	0.77	1.3	2	V-type proton ATPase catalytic subunit A OS=Homo sapiens OX=9606 GN=ATP6V1A
85	O43707	0.43645	1.4	1.4	9	Alpha-actinin-4 OS=Homo sapiens OX=9606 GN=ACTN4
	P12814					Alpha-actinin-1 OS=Homo sapiens OX=9606 GN=ACTN1
86	P08571	0.46344	1.25	1.25	29	Monocyte differentiation antigen CD14 OS=Homo sapiens OX=9606 GN=CD14
87	P48163	0.46388	1.16	1.16	2	NADP-dependent malic enzyme OS=Homo sapiens OX=9606 GN=ME1
88	P04350	0.46791	0.68	1.46	2	Tubulin beta-4A chain OS=Homo sapiens OX=9606 GN=TUBB4A
	P07437					Tubulin beta chain OS=Homo sapiens OX=9606 GN=TUBB
	P68371					Tubulin beta-4B chain OS=Homo sapiens OX=9606 GN=TUBB4B
89	O00462	0.47	0.88	1.13	7	Beta-mannosidase OS=Homo sapiens OX=9606 GN=MANBA
90	O00468	0.47035	1.31	1.31	6	Agrin OS=Homo sapiens OX=9606 GN=AGRN
91	P20930	0.47654	0.61	1.65	6	Filaggrin OS=Homo sapiens OX=9606 GN=FLG
92	Q15847	0.48499	1.74	1.74	2	Adipogenesis regulatory factor OS=Homo sapiens OX=9606 GN=ADIRF
93	P37837	0.50397	1.27	1.27	10	Transaldolase OS=Homo sapiens OX=9606 GN=TALDO1
94	Q6UWP8	0.50667	0.81	1.24	4	Suprabasin OS=Homo sapiens OX=9606 GN=SBSN
95	Q8IUK5	0.50672	0.75	1.34	4	Plexin domain-containing protein 1 OS=Homo sapiens OX=9606 GN=PLXDC1
96	P55268	0.51668	0.76	1.31	4	Laminin subunit beta-2 OS=Homo sapiens OX=9606 GN=LAMB2
97	P54819	0.51888	1.21	1.21	6	Adenylate kinase 2, mitochondrial OS=Homo sapiens OX=9606 GN=AK2
98	P00751	0.51906	1.24	1.24	5	Complement factor B OS=Homo sapiens OX=9606 GN=CFB
99	Q9ULZ3	0.51942	1.7	1.7	3	Apoptosis-associated speck-like protein containing a CARD OS=Homo sapiens OX=9606 GN=PYCARD
100	Q969Z4	0.51961	1.35	1.35	3	Tumor necrosis factor receptor superfamily member 19L OS=Homo sapiens OX=9606 GN=RELT
101	Q01518	0.52591	1.27	1.27	2	Adenylyl cyclase-associated protein 1 OS=Homo sapiens OX=9606 GN=CAP1
102	Q9BTM1	0.52863	1.1	1.1	3	Histone H2A.J OS=Homo sapiens OX=9606 GN=H2AFJ
	P0C0S8					Histone H2A type 1 OS=Homo sapiens OX=9606 GN=HIST1H2AG
	Q7L7L0					Histone H2A type 3 OS=Homo sapiens OX=9606 GN=HIST3H2A
	P20671					Histone H2A type 1-D OS=Homo sapiens OX=9606 GN=HIST1H2AD
	Q99878					Histone H2A type 1-J OS=Homo sapiens OX=9606 GN=HIST1H2AJ
	Q16777					Histone H2A type 2-C OS=Homo sapiens OX=9606 GN=HIST2H2AC
	Q93077					Histone H2A type 1-C OS=Homo sapiens OX=9606 GN=HIST1H2AC
	(3 more)
103	P54764	0.53784	1.46	1.46	2	Ephrin type-A receptor 4 OS=Homo sapiens OX=9606 GN=EPHA4
104	O94919	0.55195	1.18	1.18	24	Endonuclease domain-containing 1 protein OS=Homo sapiens OX=9606 GN=ENDOD1
105	P17813	0.57295	0.74	1.36	2	Endoglin OS=Homo sapiens OX=9606 GN=ENG
106	Q9BRT3	0.58174	0.58	1.73	2	Migration and invasion enhancer 1 OS=Homo sapiens OX=9606 GN=MIEN1
107	Q01973	0.59649	0.8	1.26	3	Inactive tyrosine-protein kinase transmembrane receptor ROR1 OS=Homo sapiens OX=9606 GN=ROR1
108	Q12860	0.59738	0.91	1.1	13	Contactin-1 OS=Homo sapiens OX=9606 GN=CNTN1
109	P01042	0.60482	0.79	1.26	23	Kininogen-1 OS=Homo sapiens OX=9606 GN=KNG1
110	Q9HCN6	0.60521	0.89	1.13	8	Platelet glycoprotein VI OS=Homo sapiens OX=9606 GN=GP6
111	P16284	0.60652	0.82	1.23	4	Platelet endothelial cell adhesion molecule OS=Homo sapiens OX=9606 GN=PECAM1
112	Q6UXD5	0.60844	0.62	1.61	2	Seizure 6-like protein 2 OS=Homo sapiens OX=9606 GN=SEZ6L2
113	P55263	0.61567	1.22	1.22	2	Adenosine kinase OS=Homo sapiens OX=9606 GN=ADK
114	Q5VUB5	0.6189	1.22	1.22	2	Protein FAM171A1 OS=Homo sapiens OX=9606 GN=FAM171A1
115	Q8IYS5	0.61904	0.93	1.08	12	Osteoclast-associated immunoglobulin-like receptor OS=Homo sapiens OX=9606 GN=OSCAR
116	O95497	0.62883	0.61	1.64	6	Pantetheinase OS=Homo sapiens OX=9606 GN=VNN1
117	Q8WWZ8	0.63202	0.83	1.21	2	Oncoprotein-induced transcript 3 protein OS=Homo sapiens OX=9606 GN=OIT3
118	Q6UXE8	0.63489	0.61	1.63	2	Butyrophilin-like protein 3 OS=Homo sapiens OX=9606 GN=BTNL3
119	Q14894	0.63677	0.84	1.19	2	Ketimine reductase mu-crystallin OS=Homo sapiens OX=9606 GN=CRYM
120	P02753	0.63719	0.87	1.15	13	Retinol-binding protein 4 OS=Homo sapiens OX=9606 GN=RBP4
121	P78324	0.63719	0.82	1.22	5	Tyrosine-protein phosphatase non-receptor type substrate 1 OS=Homo sapiens OX=9606 GN=SIRPA
122	O14745	0.63729	0.77	1.3	3	Na(+)/H(+) exchange regulatory cofactor NHE-RF1 OS=Homo sapiens OX=9606 GN=SLC9A3R1
123	P09417	0.63806	0.81	1.24	3	Dihydropteridine reductase OS=Homo sapiens OX=9606 GN=QDPR
124	P39060	0.63825	0.81	1.24	14	Collagen alpha-1(XVIII) chain OS=Homo sapiens OX=9606 GN=COL18A1
125	Q9Y5Z4	0.6392	1.23	1.23	4	Heme-binding protein 2 OS=Homo sapiens OX=9606 GN=HEBP2
126	Q8NFZ8	0.6395	0.81	1.24	11	Cell adhesion molecule 4 OS=Homo sapiens OX=9606 GN=CADM4
127	P08133	0.6395	1.26	1.26	2	Annexin A6 OS=Homo sapiens OX=9606 GN=ANXA6
128	Q96J84	0.63991	0.8	1.25	5	Kin of IRRE-like protein 1 OS=Homo sapiens OX=9606 GN=KIRREL1
129	P04264	0.64038	0.71	1.41	18	Keratin, type II cytoskeletal 1 OS=Homo sapiens OX=9606 GN=KRT1
130	Q06481	0.64124	0.79	1.27	2	Amyloid-like protein 2 OS=Homo sapiens OX=9606 GN=APLP2
131	Q15181	0.64537	1.38	1.38	3	Inorganic pyrophosphatase OS=Homo sapiens OX=9606 GN=PPA1
132	P04179	0.64537	1.32	1.32	3	Superoxide dismutase [Mn], mitochondrial OS=Homo sapiens OX=9606 GN=SOD2
133	Q5JS37	0.64572	0.78	1.29	2	NHL repeat-containing protein 3 OS=Homo sapiens OX=9606 GN=NHLRC3
134	Q9P121	0.64694	0.89	1.12	2	Neurotrimin OS=Homo sapiens OX=9606 GN=NTM
135	P01780	0.64694	0.81	1.23	2	Immunoglobulin heavy variable 3-7 OS=Homo sapiens OX=9606 GN=IGHV3-7
136	Q9Y4C0	0.64945	1.21	1.21	2	Neurexin-3 OS=Homo sapiens OX=9606 GN=NRXN3
137	P01009	0.6532	1.31	1.31	50	Alpha-1-antitrypsin OS=Homo sapiens OX=9606 GN=SERPINA1
138	P05413	0.66481	0.64	1.55	2	Fatty acid-binding protein, heart OS=Homo sapiens OX=9606 GN=FABP3
139	P0DOX2	0.68315	1.07	1.07	7	Immunoglobulin alpha-2 heavy chain OS=Homo sapiens OX=9606
140	P06731	0.68315	0.92	1.09	4	Carcinoembryonic antigen-related cell adhesion molecule 5 OS=Homo sapiens OX=9606 GN=CEACAM5
141	Q13740	0.68315	1.2	1.2	2	CD166 antigen OS=Homo sapiens OX=9606 GN=ALCAM
142	Q86YD3	0.68364	0.81	1.24	2	Transmembrane protein 25 OS=Homo sapiens OX=9606 GN=TMEM25
143	P01876	0.68708	1.23	1.23	12	Immunoglobulin heavy constant alpha 1 OS=Homo sapiens OX=9606 GN=IGHA1
144	P14618	0.68933	1.26	1.26	5	Pyruvate kinase PKM OS=Homo sapiens OX=9606 GN=PKM
145	Q06830	0.68977	1.25	1.25	8	Peroxiredoxin-1 OS=Homo sapiens OX=9606 GN=PRDX1
146	Q06828	0.69019	0.82	1.22	2	Fibromodulin OS=Homo sapiens OX=9606 GN=FMOD
147	O14773	0.70084	0.9	1.11	14	Tripeptidyl-peptidase 1 OS=Homo sapiens OX=9606 GN=TPP1
148	Q9HC38	0.70658	1.21	1.21	3	Glyoxalase domain-containing protein 4 OS=Homo sapiens OX=9606 GN=GLOD4
149	A0A0C4DH55	0.70658	1.16	1.16	2	Immunoglobulin kappa variable 3D-7 OS=Homo sapiens OX=9606 GN=IGKV3D-7
150	Q86V85	0.71189	0.96	1.04	2	Integral membrane protein GPR180 OS=Homo sapiens OX=9606 GN=GPR180
151	Q13477	0.73208	0.75	1.33	5	Mucosal addressin cell adhesion molecule 1 OS=Homo sapiens OX=9606 GN=MADCAM1
152	Q13421	0.73716	1.18	1.18	4	Mesothelin OS=Homo sapiens OX=9606 GN=MSLN
153	P04156	0.74708	0.85	1.17	3	Major prion protein OS=Homo sapiens OX=9606 GN=PRNP
154	P0DOX8	0.74712	1.5	1.5	7	Immunoglobulin lambda-1 light chain OS=Homo sapiens OX=9606
155	Q9UIB8	0.752	0.84	1.2	7	SLAM family member 5 OS=Homo sapiens OX=9606 GN=CD84
156	P02766	0.752	1.13	1.13	26	Transthyretin OS=Homo sapiens OX=9606 GN=TTR
157	P36955	0.752	0.79	1.27	5	Pigment epithelium-derived factor OS=Homo sapiens OX=9606 GN=SERPINF1
158	P17900	0.752	1.23	1.23	7	Ganglioside GM2 activator OS=Homo sapiens OX=9606 GN=GM2A
159	P20810	0.752	1.35	1.35	4	Calpastatin OS=Homo sapiens OX=9606 GN=CAST
160	P33908	0.75664	0.76	1.32	5	Mannosyl-oligosaccharide 1,2-alpha-mannosidase IA OS=Homo sapiens OX=9606 GN=MAN1A1
161	O75882	0.75664	0.79	1.27	14	Attractin OS=Homo sapiens OX=9606 GN=ATRN
162	P06310	0.7614	1.33	1.33	3	Immunoglobulin kappa variable 2-30 OS=Homo sapiens OX=9606 GN=IGKV2-30
	A0A075B6S6					Immunoglobulin kappa variable 2D-30 OS=Homo sapiens OX=9606 GN=IGKV2D-30
163	O14498	0.76559	0.95	1.06	3	Immunoglobulin superfamily containing leucine-rich repeat protein OS=Homo sapiens OX=9606 GN=ISLR
164	P10721	0.76567	0.75	1.33	2	Mast/stem cell growth factor receptor Kit OS=Homo sapiens OX=9606 GN=KIT
165	A0A0A0MT36	0.76567	1.2	1.2	2	Immunoglobulin kappa variable 6D-21 OS=Homo sapiens OX=9606 GN=IGKV6D-21
	A0A0C4DH24					Immunoglobulin kappa variable 6-21 OS=Homo sapiens OX=9606 GN=IGKV6-21
166	P10909	0.77045	0.87	1.14	16	Clusterin OS=Homo sapiens OX=9606 GN=CLU
167	P18669	0.79158	0.85	1.18	2	Phosphoglycerate mutase 1 OS=Homo sapiens OX=9606 GN=PGAM1
	P15259					Phosphoglycerate mutase 2 OS=Homo sapiens OX=9606 GN=PGAM2
168	P10619	0.79158	0.79	1.27	8	Lysosomal protective protein OS=Homo sapiens OX=9606 GN=CTSA
169	Q8IZA0	0.79205	0.94	1.06	3	Dyslexia-associated protein KIAA0319-like protein OS=Homo sapiens OX=9606 GN=KIAA0319L
170	P63104	0.79229	1.27	1.27	3	14-3-3 protein zeta/delta OS=Homo sapiens OX=9606 GN=YWHAZ
171	Q9Y287	0.79253	0.83	1.2	2	Integral membrane protein 2B OS=Homo sapiens OX=9606 GN=ITM2B
172	Q8N3J6	0.79982	1.1	1.1	2	Cell adhesion molecule 2 OS=Homo sapiens OX=9606 GN=CADM2
173	Q13308	0.80009	0.83	1.2	4	Inactive tyrosine-protein kinase 7 OS=Homo sapiens OX=9606 GN=PTK7
174	P15848	0.81251	0.86	1.16	5	Arylsulfatase B OS=Homo sapiens OX=9606 GN=ARSB
175	Q08188	0.81467	1.17	1.17	2	Protein-glutamine gamma-glutamyltransferase E OS=Homo sapiens OX=9606 GN=TGM3
176	P61626	0.81502	1.13	1.13	4	Lysozyme C OS=Homo sapiens OX=9606 GN=LYZ
177	P52758	0.81537	0.89	1.12	6	2-iminobutanoate/2-iminopropanoate deaminase OS=Homo sapiens OX=9606 GN=RIDA
178	P31997	0.81537	0.75	1.33	2	Carcinoembryonic antigen-related cell adhesion molecule 8 OS=Homo sapiens OX=9606 GN=CEACAM8
179	P13798	0.82036	1.25	1.25	2	Acylamino-acid-releasing enzyme OS=Homo sapiens OX=9606 GN=APEH
180	P23470	0.82036	1.14	1.14	5	Receptor-type tyrosine-protein phosphatase gamma OS=Homo sapiens OX=9606 GN=PTPRG
181	O75369	0.82557	0.9	1.11	11	Filamin-B OS=Homo sapiens OX=9606 GN=FLNB
182	P48551	0.82597	1.27	1.27	2	Interferon alpha/beta receptor 2 OS=Homo sapiens OX=9606 GN=IFNAR2
183	P60660	0.82637	1.45	1.45	3	Myosin light polypeptide 6 OS=Homo sapiens OX=9606 GN=MYL6
184	P35613	0.82637	0.73	1.37	3	Basigin OS=Homo sapiens OX=9606 GN=BSG
185	P16035	0.83645	0.79	1.26	2	Metalloproteinase inhibitor 2 OS=Homo sapiens OX=9606 GN=TIMP2
186	P01714	0.8369	1.22	1.22	3	Immunoglobulin lambda variable 3-19 OS=Homo sapiens OX=9606 GN=IGLV3-19
187	P46940	0.8369	1.07	1.07	13	Ras GTPase-activating-like protein IQGAP1 OS=Homo sapiens OX=9606 GN=IQGAP1
188	P98172	0.844	1.1	1.1	5	Ephrin-B1 OS=Homo sapiens OX=9606 GN=EFNB1
189	Q9NPG4	0.85545	1.11	1.11	5	Protocadherin-12 OS=Homo sapiens OX=9606 GN=PCDH12
190	Q06418	0.87155	0.88	1.14	5	Tyrosine-protein kinase receptor TYRO3 OS=Homo sapiens OX=9606 GN=TYRO3
191	Q6DKI7	0.87216	0.85	1.18	2	Transmembrane protein PVRIG OS=Homo sapiens OX=9606 GN=PVRIG
192	Q9Y490	0.87279	1.14	1.14	8	Talin-1 OS=Homo sapiens OX=9606 GN=TLN1
193	P22314	0.87342	1.08	1.08	6	Ubiquitin-like modifier-activating enzyme 1 OS=Homo sapiens OX=9606 GN=UBA1
194	P0DP04	0.87342	1.17	1.17	2	Immunoglobulin heavy variable 3-43D OS=Homo sapiens OX=9606 GN=IGHV3-43D
195	O75339	0.87865	0.86	1.16	4	Cartilage intermediate layer protein 1 OS=Homo sapiens OX=9606 GN=CILP
196	P30047	0.8856	0.81	1.24	3	GTP cyclohydrolase 1 feedback regulatory protein OS=Homo sapiens OX=9606 GN=GCHFR
197	Q02413	0.88629	1.11	1.11	3	Desmoglein-1 OS=Homo sapiens OX=9606 GN=DSG1
198	P25311	0.89253	1.31	1.31	48	Zinc-alpha-2-glycoprotein OS=Homo sapiens OX=9606 GN=AZGP1
199	A0M8Q6	0.89802	1.22	1.22	5	Immunoglobulin lambda constant 7 OS=Homo sapiens OX=9606 GN=IGLC7
	P0DOY2					Immunoglobulin lambda constant 2 OS=Homo sapiens OX=9606 GN=IGLC2
200	P22891	0.89802	0.67	1.5	10	Vitamin K-dependent protein Z OS=Homo sapiens OX=9606 GN=PROZ
201	O43278	0.89864	0.9	1.11	4	Kunitz-type protease inhibitor 1 OS=Homo sapiens OX=9606 GN=SPINT1
202	P37840	0.89938	1	1	3	Alpha-synuclein OS=Homo sapiens OX=9606 GN=SNCA
203	A0A0C4DH42	0.89945	1.19	1.19	3	Immunoglobulin heavy variable 3-66 OS=Homo sapiens OX=9606 GN=IGHV3-66
	P01767					Immunoglobulin heavy variable 3-53 OS=Homo sapiens OX=9606 GN=IGHV3-53
204	P27105	0.90018	0.87	1.15	2	Erythrocyte band 7 integral membrane protein OS=Homo sapiens OX=9606 GN=STOM
205	P35030	0.90018	0.71	1.4	3	Trypsin-3 OS=Homo sapiens OX=9606 GN=PRSS3
206	A0A0C4DH73	0.90028	1.2	1.2	5	Immunoglobulin kappa variable 1-12 OS=Homo sapiens OX=9606 GN=IGKV1-12
	P01611					Immunoglobulin kappa variable 1D-12 OS=Homo sapiens OX=9606 GN=IGKV1D-12
207	P02042	0.90098	1.17	1.17	8	Hemoglobin subunit delta OS=Homo sapiens OX=9606 GN=HBD
	P69891					Hemoglobin subunit gamma-1 OS=Homo sapiens OX=9606 GN=HBG1
208	Q8NHL6	0.90098	1.05	1.05	2	Leukocyte immunoglobulin-like receptor subfamily B member 1 OS=Homo sapiens OX=9606 GN=LILRB1
209	P08185	0.90539	1.1	1.1	18	Corticosteroid-binding globulin OS=Homo sapiens OX=9606 GN=SERPINA6
210	Q96TA1	0.90598	1.3	1.3	2	Niban-like protein 1 OS=Homo sapiens OX=9606 GN=FAM129B
211	P61106	0.90598	0.97	1.03	2	Ras-related protein Rab-14 OS=Homo sapiens OX=9606 GN=RAB14
212	P10253	0.90746	0.94	1.06	76	Lysosomal alpha-glucosidase OS=Homo sapiens OX=9606 GN=GAA
213	Q96JQ0	0.90746	0.95	1.05	6	Protocadherin-16 OS=Homo sapiens OX=9606 GN=DCHS1
214	Q6UXG3	0.92688	0.75	1.33	6	CMRF35-like molecule 9 OS=Homo sapiens OX=9606 GN=CD300LG
215	P01133	0.9277	0.79	1.27	28	Pro-epidermal growth factor OS=Homo sapiens OX=9606 GN=EGF
216	P61970	0.92956	1.54	1.54	4	Nuclear transport factor 2 OS=Homo sapiens OX=9606 GN=NUTF2
217	Q6UX06	0.95433	1.23	1.23	7	Olfactomedin-4 OS=Homo sapiens OX=9606 GN=OLFM4
218	Q99497	0.95524	1.27	1.27	6	Protein/nucleic acid deglycase DJ-1 OS=Homo sapiens OX=9606 GN=PARK7
219	P01782	0.95524	1.06	1.06	2	Immunoglobulin heavy variable 3-9 OS=Homo sapiens OX=9606 GN=IGHV3-9
220	P08195	0.95646	0.93	1.08	5	4F2 cell-surface antigen heavy chain OS=Homo sapiens OX=9606 GN=SLC3A2
221	P55285	0.96051	0.88	1.14	6	Cadherin-6 OS=Homo sapiens OX=9606 GN=CDH6
222	Q92484	0.96051	1.1	1.1	2	Acid sphingomyelinase-like phosphodiesterase 3a OS=Homo sapiens OX=9606 GN=SMPDL3A
223	Q8TDL5	0.96242	1.12	1.12	5	BPI fold-containing family B member 1 OS=Homo sapiens OX=9606 GN=BPIFB1
224	P02774	0.96824	1.33	1.33	14	Vitamin D-binding protein OS=Homo sapiens OX=9606 GN=GC
225	P41181	0.96824	0.8	1.25	2	Aquaporin-2 OS=Homo sapiens OX=9606 GN=AQP2
226	A0A0C4DH72	0.96824	1.16	1.16	2	Immunoglobulin kappa variable 1-6 OS=Homo sapiens OX=9606 GN=IGKV1-6
227	P00338	0.97357	1.2	1.2	4	L-lactate dehydrogenase A chain OS=Homo sapiens OX=9606 GN=LDHA
	Q9BYZ2					L-lactate dehydrogenase A-like 6B OS=Homo sapiens OX=9606 GN=LDHAL6B
228	P11717	0.9753	0.97	1.03	4	Cation-independent mannose-6-phosphate receptor OS=Homo sapiens OX=9606 GN=IGF2R
229	O00182	0.9753	1.27	1.27	2	Galectin-9 OS=Homo sapiens OX=9606 GN=LGALS9
230	Q8TCD5	0.97696	1.24	1.24	2	5'(3')-deoxyribonucleotidase, cytosolic type OS=Homo sapiens OX=9606 GN=NT5C
231	P11021	0.9776	1.12	1.12	8	Endoplasmic reticulum chaperone BiP OS=Homo sapiens OX=9606 GN=HSPA5
232	P29622	0.97819	0.77	1.3	6	Kallistatin OS=Homo sapiens OX=9606 GN=SERPINA4
233	Q15113	0.97819	0.86	1.16	7	Procollagen C-endopeptidase enhancer 1 OS=Homo sapiens OX=9606 GN=PCOLCE
234	P04632	0.97824	0.95	1.05	2	Calpain small subunit 1 OS=Homo sapiens OX=9606 GN=CAPNS1
235	Q14118	0.97827	1.12	1.12	6	Dystroglycan OS=Homo sapiens OX=9606 GN=DAG1
236	P40121	0.97827	1.2	1.2	5	Macrophage-capping protein OS=Homo sapiens OX=9606 GN=CAPG
237	P43121	0.9792	1.13	1.13	12	Cell surface glycoprotein MUC18 OS=Homo sapiens OX=9606 GN=MCAM
238	P46976	0.98046	1.16	1.16	2	Glycogenin-1 OS=Homo sapiens OX=9606 GN=GYG1
239	P04792	0.98058	1.15	1.15	12	Heat shock protein beta-1 OS=Homo sapiens OX=9606 GN=HSPB1
240	P39059	0.98226	0.68	1.48	7	Collagen alpha-1(XV) chain OS=Homo sapiens OX=9606 GN=COL15A1
241	P0C0L4	0.98226	1.16	1.16	37	Complement C4-A OS=Homo sapiens OX=9606 GN=C4A
	P0C0L5					Complement C4-B OS=Homo sapiens OX=9606 GN=C4B
242	Q495A1	0.98266	1.14	1.14	2	T-cell immunoreceptor with Ig and ITIM domains OS=Homo sapiens OX=9606 GN=TIGIT
243	Q01974	0.98293	0.68	1.48	2	Tyrosine-protein kinase transmembrane receptor ROR2 OS=Homo sapiens OX=9606 GN=ROR2
244	Q9UHY7	0.98384	1.09	1.09	2	Enolase-phosphatase E1 OS=Homo sapiens OX=9606 GN=ENOPH1
245	Q92520	0.98476	0.76	1.31	10	Protein FAM3C OS=Homo sapiens OX=9606 GN=FAM3C
246	Q92597	0.98476	0.91	1.1	2	Protein NDRG1 OS=Homo sapiens OX=9606 GN=NDRG1
247	Q2TAA2	0.98484	1.27	1.27	2	Isoamyl acetate-hydrolyzing esterase 1 homolog OS=Homo sapiens OX=9606 GN=IAH1
248	P25940	0.98757	0.88	1.14	2	Collagen alpha-3(V) chain OS=Homo sapiens OX=9606 GN=COL5A3
249	P20933	0.98852	0.88	1.13	3	N(4)-(beta-N-acetylglucosaminyl)-L-asparaginase OS=Homo sapiens OX=9606 GN=AGA
250	P06576	0.98852	1.13	1.13	6	ATP synthase subunit beta, mitochondrial OS=Homo sapiens OX=9606 GN=ATP5F1B
251	P07737	0.98963	1.13	1.13	10	Profilin-1 OS=Homo sapiens OX=9606 GN=PFN1
252	P13688	0.99206	0.86	1.17	2	Carcinoembryonic antigen-related cell adhesion molecule 1 OS=Homo sapiens OX=9606 GN=CEACAM1
253	Q9BXP8	0.99227	0.94	1.06	5	Pappalysin-2 OS=Homo sapiens OX=9606 GN=PAPPA2
254	O75874	0.99299	0.81	1.24	4	Isocitrate dehydrogenase [NADP] cytoplasmic OS=Homo sapiens OX=9606 GN=IDH1
255	P22304	0.99327	0.95	1.05	3	Iduronate 2-sulfatase OS=Homo sapiens OX=9606 GN=IDS
256	Q9Y4L1	0.9935	1.23	1.23	3	Hypoxia up-regulated protein 1 OS=Homo sapiens OX=9606 GN=HYOU1
257	P50053	0.9935	0.76	1.32	2	Ketohexokinase OS=Homo sapiens OX=9606 GN=KHK
258	Q15262	0.99856	0.91	1.1	4	Receptor-type tyrosine-protein phosphatase kappa OS=Homo sapiens OX=9606 GN=PTPRK
259	P04216	0.99893	0.97	1.03	3	Thy-1 membrane glycoprotein OS=Homo sapiens OX=9606 GN=THY1
260	P15428	0.99957	0.88	1.14	2	15-hydroxyprostaglandin dehydrogenase [NAD(+)] OS=Homo sapiens OX=9606 GN=HPGD
261	P02649	0.99957	0.97	1.03	4	Apolipoprotein E OS=Homo sapiens OX=9606 GN=APOE
262	O00533	0.99985	1.1	1.1	11	Neural cell adhesion molecule L1-like protein OS=Homo sapiens OX=9606 GN=CHL1
263	Q5ZPR3	1	0.98	1.02	8	CD276 antigen OS=Homo sapiens OX=9606 GN=CD276
264	P06865	1	0.83	1.2	16	Beta-hexosaminidase subunit alpha OS=Homo sapiens OX=9606 GN=HEXA
265	P01019	1	0.98	1.02	20	Angiotensinogen OS=Homo sapiens OX=9606 GN=AGT
266	Q8WVQ1	1	1.02	1.02	3	Soluble calcium-activated nucleotidase 1 OS=Homo sapiens OX=9606 GN=CANT1
267	Q13449	1	0.97	1.03	2	Limbic system-associated membrane protein OS=Homo sapiens OX=9606 GN=LSAMP
268	Q9BYF1	1	1.05	1.05	4	Angiotensin-converting enzyme 2 OS=Homo sapiens OX=9606 GN=ACE2
269	P00748	1	0.75	1.33	3	Coagulation factor XII OS=Homo sapiens OX=9606 GN=F12
270	Q14315	1	0.78	1.29	5	Filamin-C OS=Homo sapiens OX=9606 GN=FLNC
271	P61457	1	0.82	1.22	3	Pterin-4-alpha-carbinolamine dehydratase OS=Homo sapiens OX=9606 GN=PCBD1
272	P29992	1	0.88	1.14	2	Guanine nucleotide-binding protein subunit alpha-11 OS=Homo sapiens OX=9606 GN=GNA11
273	P11117	1	0.68	1.48	11	Lysosomal acid phosphatase OS=Homo sapiens OX=9606 GN=ACP2
274	Q9Y6R7	1	1.05	1.05	5	IgGFc-binding protein OS=Homo sapiens OX=9606 GN=FCGBP
275	Q14515	1	0.91	1.1	5	SPARC-like protein 1 OS=Homo sapiens OX=9606 GN=SPARCL1
276	P01008	1	1.14	1.14	21	Antithrombin-III OS=Homo sapiens OX=9606 GN=SERPINC1
277	P12821	1	1.06	1.06	4	Angiotensin-converting enzyme OS=Homo sapiens OX=9606 GN=ACE
278	P12273	1	0.85	1.18	5	Prolactin-inducible protein OS=Homo sapiens OX=9606 GN=PIP
279	Q15365	1	1.19	1.19	2	Poly(rC)-binding protein 1 OS=Homo sapiens OX=9606 GN=PCBP1
280	A0A075B6S2	1	0.93	1.08	2	Immunoglobulin kappa variable 2D-29 OS=Homo sapiens OX=9606 GN=IGKV2D-29
281	O00764	1	0.97	1.03	3	Pyridoxal kinase OS=Homo sapiens OX=9606 GN=PDXK
282	P35241	1	1.17	1.17	2	Radixin OS=Homo sapiens OX=9606 GN=RDX
283	P58499	1	0.87	1.15	2	Protein FAM3B OS=Homo sapiens OX=9606 GN=FAM3B
284	O60494	1	0.86	1.16	39	Cubilin OS=Homo sapiens OX=9606 GN=CUBN
285	Q13404	1	0.99	1.01	4	Ubiquitin-conjugating enzyme E2 variant 1 OS=Homo sapiens OX=9606 GN=UBE2V1
	Q15819					Ubiquitin-conjugating enzyme E2 variant 2 OS=Homo sapiens OX=9606 GN=UBE2V2
286	P62258	1	0.89	1.12	4	14-3-3 protein epsilon OS=Homo sapiens OX=9606 GN=YWHAE
287	P51687	1	0.93	1.07	2	Sulfite oxidase, mitochondrial OS=Homo sapiens OX=9606 GN=SUOX
288	P17174	1	1.28	1.28	2	Aspartate aminotransferase, cytoplasmic OS=Homo sapiens OX=9606 GN=GOT1
289	P16930	1	0.95	1.05	10	Fumarylacetoacetase OS=Homo sapiens OX=9606 GN=FAH
290	Q08174	1	0.98	1.02	15	Protocadherin-1 OS=Homo sapiens OX=9606 GN=PCDH1
291	P06280	1	0.96	1.04	10	Alpha-galactosidase A OS=Homo sapiens OX=9606 GN=GLA
292	P36222	1	0.95	1.05	4	Chitinase-3-like protein 1 OS=Homo sapiens OX=9606 GN=CHI3L1
293	P14780	1	1.04	1.04	15	Matrix metalloproteinase-9 OS=Homo sapiens OX=9606 GN=MMP9
294	Q9H159	1	0.95	1.05	5	Cadherin-19 OS=Homo sapiens OX=9606 GN=CDH19
295	Q12929	1	1.01	1.01	2	Epidermal growth factor receptor kinase substrate 8 OS=Homo sapiens OX=9606 GN=EPS8
296	P02748	1	1.04	1.04	2	Complement component C9 OS=Homo sapiens OX=9606 GN=C9
297	Q08345	1	0.87	1.14	6	Epithelial discoidin domain-containing receptor 1 OS=Homo sapiens OX=9606 GN=DDR1
298	P51149	1	1.04	1.04	4	Ras-related protein Rab-7a OS=Homo sapiens OX=9606 GN=RAB7A
299	P11215	1	0.9	1.11	2	Integrin alpha-M OS=Homo sapiens OX=9606 GN=ITGAM
300	Q9UKU9	1	0.91	1.1	5	Angiopoietin-related protein 2 OS=Homo sapiens OX=9606 GN=ANGPTL2
301	P02765	1	1	1	20	Alpha-2-HS-glycoprotein OS=Homo sapiens OX=9606 GN=AHSG
302	Q93088	1	0.97	1.03	5	Betaine--homocysteine S-methyltransferase 1 OS=Homo sapiens OX=9606 GN=BHMT
303	Q5KU26	1	1.09	1.09	3	Collectin-12 OS=Homo sapiens OX=9606 GN=COLEC12
304	Q16651	1	0.92	1.09	7	Prostasin OS=Homo sapiens OX=9606 GN=PRSS8
305	O95967	1	1.04	1.04	2	EGF-containing fibulin-like extracellular matrix protein 2 OS=Homo sapiens OX=9606 GN=EFEMP2
306	Q9HAT2	1	1.1	1.1	10	Sialate O-acetylesterase OS=Homo sapiens OX=9606 GN=SIAE
307	P49788	1	0.93	1.07	5	Retinoic acid receptor responder protein 1 OS=Homo sapiens OX=9606 GN=RARRES1
308	P48637	1	0.93	1.07	6	Glutathione synthetase OS=Homo sapiens OX=9606 GN=GSS
309	P63261	1	1.06	1.06	27	Actin, cytoplasmic 2 OS=Homo sapiens OX=9606 GN=ACTG1
	P60709					Actin, cytoplasmic 1 OS=Homo sapiens OX=9606 GN=ACTB
310	P30530	1	0.92	1.09	14	Tyrosine-protein kinase receptor UFO OS=Homo sapiens OX=9606 GN=AXL
311	P04004	1	1	1	6	Vitronectin OS=Homo sapiens OX=9606 GN=VTN
312	P29373	1	0.72	1.39	3	Cellular retinoic acid-binding protein 2 OS=Homo sapiens OX=9606 GN=CRABP2
313	Q99988	1	1.07	1.07	2	Growth/differentiation factor 15 OS=Homo sapiens OX=9606 GN=GDF15
314	P13646	1	0.84	1.2	13	Keratin, type I cytoskeletal 13 OS=Homo sapiens OX=9606 GN=KRT13
315	P07476	1	1.02	1.02	3	Involucrin OS=Homo sapiens OX=9606 GN=IVL
316	P48594	1	1.01	1.01	9	Serpin B4 OS=Homo sapiens OX=9606 GN=SERPINB4
317	Q14CN2	1	0.93	1.08	2	Calcium-activated chloride channel regulator 4 OS=Homo sapiens OX=9606 GN=CLCA4
318	P31151	1	1.1	1.1	7	Protein S100-A7 OS=Homo sapiens OX=9606 GN=S100A7
319	P06312	1	1.05	1.05	13	Immunoglobulin kappa variable 4-1 OS=Homo sapiens OX=9606 GN=IGKV4-1
320	P60174	1	1.23	1.23	7	Triosephosphate isomerase OS=Homo sapiens OX=9606 GN=TPI1
321	Q9H6S3	1	1.08	1.08	3	Epidermal growth factor receptor kinase substrate 8-like protein 2 OS=Homo sapiens OX=9606 GN=EPS8L2
322	P50897	1	0.87	1.15	3	Palmitoyl-protein thioesterase 1 OS=Homo sapiens OX=9606 GN=PPT1
323	P37802	1	0.93	1.07	4	Transgelin-2 OS=Homo sapiens OX=9606 GN=TAGLN2
324	P01833	1	0.86	1.16	26	Polymeric immunoglobulin receptor OS=Homo sapiens OX=9606 GN=PIGR
325	P55291	1	0.99	1.01	2	Cadherin-15 OS=Homo sapiens OX=9606 GN=CDH15
326	O60235	1	0.98	1.02	3	Transmembrane protease serine 11D OS=Homo sapiens OX=9606 GN=TMPRSS11D
327	P40189	1	0.79	1.27	6	Interleukin-6 receptor subunit beta OS=Homo sapiens OX=9606 GN=IL6ST
328	A0A0C4DH33	1	1.14	1.14	3	Immunoglobulin heavy variable 1-24 OS=Homo sapiens OX=9606 GN=IGHV1-24
329	P18206	1	1	1	8	Vinculin OS=Homo sapiens OX=9606 GN=VCL
330	P22894	1	1.02	1.02	13	Neutrophil collagenase OS=Homo sapiens OX=9606 GN=MMP8
331	Q16769	1	0.88	1.14	21	Glutaminyl-peptide cyclotransferase OS=Homo sapiens OX=9606 GN=QPCT
332	Q9UKR3	1	0.59	1.68	3	Kallikrein-13 OS=Homo sapiens OX=9606 GN=KLK13
333	P13796	1	1.05	1.05	24	Plastin-2 OS=Homo sapiens OX=9606 GN=LCP1
334	Q99877	1	0.76	1.32	2	Histone H2B type 1-N OS=Homo sapiens OX=9606 GN=HIST1H2BN
	P06899					Histone H2B type 1-J OS=Homo sapiens OX=9606 GN=HIST1H2BJ
	Q5QNW6					Histone H2B type 2-F OS=Homo sapiens OX=9606 GN=HIST2H2BF
	P23527					Histone H2B type 1-O OS=Homo sapiens OX=9606 GN=HIST1H2BO
	Q99879					Histone H2B type 1-M OS=Homo sapiens OX=9606 GN=HIST1H2BM
	Q16778					Histone H2B type 2-E OS=Homo sapiens OX=9606 GN=HIST2H2BE
	P62807					Histone H2B type 1-C/E/F/G/I OS=Homo sapiens OX=9606 GN=HIST1H2BC
	(8 more)
335	P31949	1	1.08	1.08	4	Protein S100-A11 OS=Homo sapiens OX=9606 GN=S100A11
336	O00187	1	1.14	1.14	13	Mannan-binding lectin serine protease 2 OS=Homo sapiens OX=9606 GN=MASP2
337	Q12907	1	1.12	1.12	35	Vesicular integral-membrane protein VIP36 OS=Homo sapiens OX=9606 GN=LMAN2
338	Q99102	1	0.95	1.06	9	Mucin-4 OS=Homo sapiens OX=9606 GN=MUC4
339	P54108	1	1.16	1.16	3	Cysteine-rich secretory protein 3 OS=Homo sapiens OX=9606 GN=CRISP3
340	Q13231	1	1.14	1.14	4	Chitotriosidase-1 OS=Homo sapiens OX=9606 GN=CHIT1
341	Q9NZH0	1	0.83	1.2	4	G-protein coupled receptor family C group 5 member B OS=Homo sapiens OX=9606 GN=GPRC5B
342	P16152	1	0.99	1.01	2	Carbonyl reductase [NADPH] 1 OS=Homo sapiens OX=9606 GN=CBR1
343	Q8WUM4	1	0.9	1.11	8	Programmed cell death 6-interacting protein OS=Homo sapiens OX=9606 GN=PDCD6IP
344	Q14914	1	1.15	1.15	2	Prostaglandin reductase 1 OS=Homo sapiens OX=9606 GN=PTGR1
345	P62942	1	1.01	1.01	2	Peptidyl-prolyl cis-trans isomerase FKBP1A OS=Homo sapiens OX=9606 GN=FKBP1A
346	Q03154	1	0.87	1.15	12	Aminoacylase-1 OS=Homo sapiens OX=9606 GN=ACY1
347	Q8WVN6	1	0.8	1.25	13	Secreted and transmembrane protein 1 OS=Homo sapiens OX=9606 GN=SECTM1
348	P04430	1	1.14	1.14	2	Immunoglobulin kappa variable 1-16 OS=Homo sapiens OX=9606 GN=IGKV1-16
349	P02749	1	1	1	4	Beta-2-glycoprotein 1 OS=Homo sapiens OX=9606 GN=APOH
350	P09619	1	0.95	1.05	10	Platelet-derived growth factor receptor beta OS=Homo sapiens OX=9606 GN=PDGFRB
351	Q8IWU5	1	0.9	1.11	2	Extracellular sulfatase Sulf-2 OS=Homo sapiens OX=9606 GN=SULF2
352	P42785	1	0.89	1.13	14	Lysosomal Pro-X carboxypeptidase OS=Homo sapiens OX=9606 GN=PRCP
353	O14732	1	0.83	1.2	2	Inositol monophosphatase 2 OS=Homo sapiens OX=9606 GN=IMPA2
354	Q6GTX8	1	0.84	1.19	3	Leukocyte-associated immunoglobulin-like receptor 1 OS=Homo sapiens OX=9606 GN=LAIR1
355	P02760	1	1.08	1.08	52	Protein AMBP OS=Homo sapiens OX=9606 GN=AMBP
356	Q13332	1	0.96	1.05	9	Receptor-type tyrosine-protein phosphatase S OS=Homo sapiens OX=9606 GN=PTPRS
357	Q6UXB8	1	1.2	1.2	6	Peptidase inhibitor 16 OS=Homo sapiens OX=9606 GN=PI16
358	P34059	1	0.93	1.08	11	N-acetylgalactosamine-6-sulfatase OS=Homo sapiens OX=9606 GN=GALNS
359	P25787	1	1.03	1.03	2	Proteasome subunit alpha type-2 OS=Homo sapiens OX=9606 GN=PSMA2
360	O43567	1	1.01	1.01	2	E3 ubiquitin-protein ligase RNF13 OS=Homo sapiens OX=9606 GN=RNF13
361	P35527	1	0.68	1.47	13	Keratin, type I cytoskeletal 9 OS=Homo sapiens OX=9606 GN=KRT9
362	P00734	1	0.86	1.17	3	Prothrombin OS=Homo sapiens OX=9606 GN=F2
363	P61586	1	1.23	1.23	2	Transforming protein RhoA OS=Homo sapiens OX=9606 GN=RHOA
364	P22392	1	1.17	1.17	4	Nucleoside diphosphate kinase B OS=Homo sapiens OX=9606 GN=NME2
365	P00918	1	1	1	4	Carbonic anhydrase 2 OS=Homo sapiens OX=9606 GN=CA2
366	Q9Y376	1	0.97	1.04	2	Calcium-binding protein 39 OS=Homo sapiens OX=9606 GN=CAB39
367	P12109	1	1.02	1.02	24	Collagen alpha-1(VI) chain OS=Homo sapiens OX=9606 GN=COL6A1
368	P35237	1	1.13	1.13	8	Serpin B6 OS=Homo sapiens OX=9606 GN=SERPINB6
369	Q13822	1	1.02	1.02	2	Ectonucleotide pyrophosphatase/phosphodiesterase family member 2 OS=Homo sapiens OX=9606 GN=ENPP2
370	Q02388	1	1.02	1.02	3	Collagen alpha-1(VII) chain OS=Homo sapiens OX=9606 GN=COL7A1
371	P60983	1	0.87	1.14	2	Glia maturation factor beta OS=Homo sapiens OX=9606 GN=GMFB
372	Q8WZ75	1	0.9	1.11	18	Roundabout homolog 4 OS=Homo sapiens OX=9606 GN=ROBO4
373	Q01459	1	0.98	1.02	9	Di-N-acetylchitobiase OS=Homo sapiens OX=9606 GN=CTBS
374	P13727	1	0.86	1.17	2	Bone marrow proteoglycan OS=Homo sapiens OX=9606 GN=PRG2
375	Q96KP4	1	1.17	1.17	3	Cytosolic non-specific dipeptidase OS=Homo sapiens OX=9606 GN=CNDP2
376	O43451	1	0.89	1.12	46	Maltase-glucoamylase, intestinal OS=Homo sapiens OX=9606 GN=MGAM
377	O75594	1	1.24	1.24	11	Peptidoglycan recognition protein 1 OS=Homo sapiens OX=9606 GN=PGLYRP1
378	P14209	1	0.94	1.07	5	CD99 antigen OS=Homo sapiens OX=9606 GN=CD99
379	P32119	1	1.12	1.12	4	Peroxiredoxin-2 OS=Homo sapiens OX=9606 GN=PRDX2
380	Q13228	1	1.04	1.04	10	Methanethiol oxidase OS=Homo sapiens OX=9606 GN=SELENBP1
381	P23468	1	0.89	1.12	3	Receptor-type tyrosine-protein phosphatase delta OS=Homo sapiens OX=9606 GN=PTPRD
382	P15151	1	0.85	1.17	12	Poliovirus receptor OS=Homo sapiens OX=9606 GN=PVR
383	Q96DA0	1	0.72	1.38	2	Zymogen granule protein 16 homolog B OS=Homo sapiens OX=9606 GN=ZG16B
384	Q96AP7	1	0.94	1.06	4	Endothelial cell-selective adhesion molecule OS=Homo sapiens OX=9606 GN=ESAM
385	P13987	1	0.94	1.07	2	CD59 glycoprotein OS=Homo sapiens OX=9606 GN=CD59
386	P50895	1	0.92	1.08	9	Basal cell adhesion molecule OS=Homo sapiens OX=9606 GN=BCAM
387	P15289	1	1	1	22	Arylsulfatase A OS=Homo sapiens OX=9606 GN=ARSA
388	P01034	1	1.06	1.06	8	Cystatin-C OS=Homo sapiens OX=9606 GN=CST3
389	P98164	1	1	1	69	Low-density lipoprotein receptor-related protein 2 OS=Homo sapiens OX=9606 GN=LRP2
390	Q10588	1	1.06	1.06	3	ADP-ribosyl cyclase/cyclic ADP-ribose hydrolase 2 OS=Homo sapiens OX=9606 GN=BST1
391	Q09666	1	1.03	1.03	5	Neuroblast differentiation-associated protein AHNAK OS=Homo sapiens OX=9606 GN=AHNAK
392	P07339	1	0.87	1.15	30	Cathepsin D OS=Homo sapiens OX=9606 GN=CTSD
393	P43652	1	1.27	1.27	9	Afamin OS=Homo sapiens OX=9606 GN=AFM
394	Q6PCB0	1	1.03	1.03	2	von Willebrand factor A domain-containing protein 1 OS=Homo sapiens OX=9606 GN=VWA1
395	P05787	1	0.97	1.03	4	Keratin, type II cytoskeletal 8 OS=Homo sapiens OX=9606 GN=KRT8
396	P54760	1	1.02	1.02	8	Ephrin type-B receptor 4 OS=Homo sapiens OX=9606 GN=EPHB4
397	O00241	1	0.99	1.01	4	Signal-regulatory protein beta-1 OS=Homo sapiens OX=9606 GN=SIRPB1
398	P01709	1	1.34	1.34	2	Immunoglobulin lambda variable 2-8 OS=Homo sapiens OX=9606 GN=IGLV2-8
399	Q16698	1	1.01	1.01	5	2,4-dienoyl-CoA reductase, mitochondrial OS=Homo sapiens OX=9606 GN=DECR1
400	Q8N126	1	1.13	1.13	5	Cell adhesion molecule 3 OS=Homo sapiens OX=9606 GN=CADM3
401	O00391	1	1.07	1.07	12	Sulfhydryl oxidase 1 OS=Homo sapiens OX=9606 GN=QSOX1
402	O00299	1	0.97	1.03	2	Chloride intracellular channel protein 1 OS=Homo sapiens OX=9606 GN=CLIC1
403	P10912	1	0.86	1.16	2	Growth hormone receptor OS=Homo sapiens OX=9606 GN=GHR
404	O75309	1	0.94	1.06	5	Cadherin-16 OS=Homo sapiens OX=9606 GN=CDH16
405	Q14126	1	0.97	1.04	7	Desmoglein-2 OS=Homo sapiens OX=9606 GN=DSG2
406	Q99519	1	0.95	1.05	9	Sialidase-1 OS=Homo sapiens OX=9606 GN=NEU1
407	O75351	1	1.15	1.15	4	Vacuolar protein sorting-associated protein 4B OS=Homo sapiens OX=9606 GN=VPS4B
408	P30085	1	1.16	1.16	4	UMP-CMP kinase OS=Homo sapiens OX=9606 GN=CMPK1
409	P05451	1	1.18	1.18	4	Lithostathine-1-alpha OS=Homo sapiens OX=9606 GN=REG1A
410	Q08380	1	0.79	1.27	20	Galectin-3-binding protein OS=Homo sapiens OX=9606 GN=LGALS3BP
411	P04066	1	1.16	1.16	6	Tissue alpha-L-fucosidase OS=Homo sapiens OX=9606 GN=FUCA1
412	P05164	1	1.06	1.06	20	Myeloperoxidase OS=Homo sapiens OX=9606 GN=MPO
413	P08637	1	0.86	1.17	2	Low affinity immunoglobulin gamma Fc region receptor III-A OS=Homo sapiens OX=9606 GN=FCGR3A
414	O95445	1	0.99	1.01	4	Apolipoprotein M OS=Homo sapiens OX=9606 GN=APOM
415	O14786	1	0.87	1.15	2	Neuropilin-1 OS=Homo sapiens OX=9606 GN=NRP1
416	P10153	1	0.95	1.05	7	Non-secretory ribonuclease OS=Homo sapiens OX=9606 GN=RNASE2
417	Q8N307	1	1.13	1.13	2	Mucin-20 OS=Homo sapiens OX=9606 GN=MUC20
418	Q9UGT4	1	0.9	1.11	9	Sushi domain-containing protein 2 OS=Homo sapiens OX=9606 GN=SUSD2
419	P62979	1	1.03	1.03	6	Ubiquitin-40S ribosomal protein S27a OS=Homo sapiens OX=9606 GN=RPS27A
	P62987					Ubiquitin-60S ribosomal protein L40 OS=Homo sapiens OX=9606 GN=UBA52
	P0CG48					Polyubiquitin-C OS=Homo sapiens OX=9606 GN=UBC
	P0CG47					Polyubiquitin-B OS=Homo sapiens OX=9606 GN=UBB
420	P08670	1	0.82	1.22	7	Vimentin OS=Homo sapiens OX=9606 GN=VIM
421	A0A0C4DH38	1	1.12	1.12	6	Immunoglobulin heavy variable 5-51 OS=Homo sapiens OX=9606 GN=IGHV5-51
422	Q9H6X2	1	1.01	1.01	2	Anthrax toxin receptor 1 OS=Homo sapiens OX=9606 GN=ANTXR1
423	Q9H6B4	1	0.97	1.04	3	CXADR-like membrane protein OS=Homo sapiens OX=9606 GN=CLMP
424	Q92673	1	1	1	2	Sortilin-related receptor OS=Homo sapiens OX=9606 GN=SORL1
425	Q96P63	1	1.03	1.03	6	Serpin B12 OS=Homo sapiens OX=9606 GN=SERPINB12
426	P55287	1	1.07	1.07	19	Cadherin-11 OS=Homo sapiens OX=9606 GN=CDH11
427	Q16849	1	0.83	1.2	2	Receptor-type tyrosine-protein phosphatase-like N OS=Homo sapiens OX=9606 GN=PTPRN
428	P21266	1	0.94	1.07	4	Glutathione S-transferase Mu 3 OS=Homo sapiens OX=9606 GN=GSTM3
429	P61088	1	1.16	1.16	2	Ubiquitin-conjugating enzyme E2 N OS=Homo sapiens OX=9606 GN=UBE2N
430	Q92859	1	0.98	1.02	10	Neogenin OS=Homo sapiens OX=9606 GN=NEO1
431	Q7Z4R8	1	0.96	1.04	2	UPF0669 protein C6orf120 OS=Homo sapiens OX=9606 GN=C6orf120
432	P09923	1	1.22	1.22	5	Intestinal-type alkaline phosphatase OS=Homo sapiens OX=9606 GN=ALPI
433	Q6ZVX7	1	0.75	1.33	3	F-box only protein 50 OS=Homo sapiens OX=9606 GN=NCCRP1
434	O00159	1	1.01	1.01	2	Unconventional myosin-Ic OS=Homo sapiens OX=9606 GN=MYO1C
435	P01594	1	1.09	1.09	5	Immunoglobulin kappa variable 1-33 OS=Homo sapiens OX=9606 GN=IGKV1-33
	P01593					Immunoglobulin kappa variable 1D-33 OS=Homo sapiens OX=9606 GN=IGKV1D-33
436	P28838	1	1.08	1.08	2	Cytosol aminopeptidase OS=Homo sapiens OX=9606 GN=LAP3
437	P20073	1	1.06	1.06	2	Annexin A7 OS=Homo sapiens OX=9606 GN=ANXA7
438	P07711	1	0.91	1.1	6	Cathepsin L1 OS=Homo sapiens OX=9606 GN=CTSL
439	Q8IV08	1	1.02	1.02	10	Phospholipase D3 OS=Homo sapiens OX=9606 GN=PLD3
440	Q7Z5N4	1	0.81	1.23	3	Protein sidekick-1 OS=Homo sapiens OX=9606 GN=SDK1
441	P17050	1	1.01	1.01	10	Alpha-N-acetylgalactosaminidase OS=Homo sapiens OX=9606 GN=NAGA
442	P06733	1	1.25	1.25	19	Alpha-enolase OS=Homo sapiens OX=9606 GN=ENO1
443	P16083	1	1.16	1.16	4	Ribosyldihydronicotinamide dehydrogenase [quinone] OS=Homo sapiens OX=9606 GN=NQO2
444	O75340	1	1.09	1.09	5	Programmed cell death protein 6 OS=Homo sapiens OX=9606 GN=PDCD6
445	P08183	1	1.01	1.01	2	Multidrug resistance protein 1 OS=Homo sapiens OX=9606 GN=ABCB1
446	P35858	1	0.92	1.08	2	Insulin-like growth factor-binding protein complex acid labile subunit OS=Homo sapiens OX=9606 GN=IGFALS
447	P06702	1	1.1	1.1	28	Protein S100-A9 OS=Homo sapiens OX=9606 GN=S100A9
448	Q12805	1	1.05	1.05	11	EGF-containing fibulin-like extracellular matrix protein 1 OS=Homo sapiens OX=9606 GN=EFEMP1
449	P07602	1	0.77	1.3	9	Prosaposin OS=Homo sapiens OX=9606 GN=PSAP
450	P23284	1	1.05	1.05	4	Peptidyl-prolyl cis-trans isomerase B OS=Homo sapiens OX=9606 GN=PPIB
451	P10586	1	0.88	1.13	2	Receptor-type tyrosine-protein phosphatase F OS=Homo sapiens OX=9606 GN=PTPRF
452	P04433	1	1	1	4	Immunoglobulin kappa variable 3-11 OS=Homo sapiens OX=9606 GN=IGKV3-11
453	Q9UBX5	1	0.93	1.07	2	Fibulin-5 OS=Homo sapiens OX=9606 GN=FBLN5
454	Q96IU4	1	1.1	1.1	2	Protein ABHD14B OS=Homo sapiens OX=9606 GN=ABHD14B
455	P29692	1	1.06	1.06	2	Elongation factor 1-delta OS=Homo sapiens OX=9606 GN=EEF1D
456	P13716	1	0.94	1.06	2	Delta-aminolevulinic acid dehydratase OS=Homo sapiens OX=9606 GN=ALAD
457	A0A075B6I9	1	0.92	1.09	2	Immunoglobulin lambda variable 7-46 OS=Homo sapiens OX=9606 GN=IGLV7-46
458	P52209	1	1.12	1.12	2	6-phosphogluconate dehydrogenase, decarboxylating OS=Homo sapiens OX=9606 GN=PGD
459	P22792	1	0.95	1.05	10	Carboxypeptidase N subunit 2 OS=Homo sapiens OX=9606 GN=CPN2
460	P11047	1	0.97	1.03	4	Laminin subunit gamma-1 OS=Homo sapiens OX=9606 GN=LAMC1
461	P55957	1	0.99	1.01	4	BH3-interacting domain death agonist OS=Homo sapiens OX=9606 GN=BID
462	P15941	1	1.1	1.1	10	Mucin-1 OS=Homo sapiens OX=9606 GN=MUC1
463	Q8IX04	1	0.84	1.2	2	Ubiquitin-conjugating enzyme E2 variant 3 OS=Homo sapiens OX=9606 GN=UEVLD
464	Q14624	1	1	1	53	Inter-alpha-trypsin inhibitor heavy chain H4 OS=Homo sapiens OX=9606 GN=ITIH4
465	P80188	1	1.02	1.02	19	Neutrophil gelatinase-associated lipocalin OS=Homo sapiens OX=9606 GN=LCN2
466	P02679	1	0.99	1.01	5	Fibrinogen gamma chain OS=Homo sapiens OX=9606 GN=FGG
467	Q15109	1	0.83	1.21	2	Advanced glycosylation end product-specific receptor OS=Homo sapiens OX=9606 GN=AGER
468	O94910	1	0.98	1.02	3	Adhesion G protein-coupled receptor L1 OS=Homo sapiens OX=9606 GN=ADGRL1
469	Q14847	1	0.89	1.12	3	LIM and SH3 domain protein 1 OS=Homo sapiens OX=9606 GN=LASP1
470	P02763	1	1.11	1.11	23	Alpha-1-acid glycoprotein 1 OS=Homo sapiens OX=9606 GN=ORM1
471	P02538	1	0.67	1.5	7	Keratin, type II cytoskeletal 6A OS=Homo sapiens OX=9606 GN=KRT6A
	P04259					Keratin, type II cytoskeletal 6B OS=Homo sapiens OX=9606 GN=KRT6B
472	P20061	1	0.91	1.1	7	Transcobalamin-1 OS=Homo sapiens OX=9606 GN=TCN1
473	P16234	1	1.02	1.02	3	Platelet-derived growth factor receptor alpha OS=Homo sapiens OX=9606 GN=PDGFRA
474	P01624	1	0.98	1.02	6	Immunoglobulin kappa variable 3-15 OS=Homo sapiens OX=9606 GN=IGKV3-15
475	P09543	1	1.28	1.28	3	2',3'-cyclic-nucleotide 3'-phosphodiesterase OS=Homo sapiens OX=9606 GN=CNP
476	A0A0C4DH67	1	1.23	1.23	2	Immunoglobulin kappa variable 1-8 OS=Homo sapiens OX=9606 GN=IGKV1-8
	A0A075B6S5					Immunoglobulin kappa variable 1-27 OS=Homo sapiens OX=9606 GN=IGKV1-27
	A0A087WSZ0					Immunoglobulin kappa variable 1D-8 OS=Homo sapiens OX=9606 GN=IGKV1D-8
477	Q7Z404	1	0.7	1.42	2	Transmembrane channel-like protein 4 OS=Homo sapiens OX=9606 GN=TMC4
478	Q5IJ48	1	0.99	1.01	3	Protein crumbs homolog 2 OS=Homo sapiens OX=9606 GN=CRB2
479	P30046	1	1.05	1.05	3	D-dopachrome decarboxylase OS=Homo sapiens OX=9606 GN=DDT
480	Q9Y279	1	1.02	1.02	4	V-set and immunoglobulin domain-containing protein 4 OS=Homo sapiens OX=9606 GN=VSIG4
481	Q6UX73	1	0.87	1.15	8	UPF0764 protein C16orf89 OS=Homo sapiens OX=9606 GN=C16orf89
482	Q02487	1	1.1	1.1	15	Desmocollin-2 OS=Homo sapiens OX=9606 GN=DSC2
483	P14550	1	1	1	8	Alcohol dehydrogenase [NADP(+)] OS=Homo sapiens OX=9606 GN=AKR1A1
	P15121					Aldose reductase OS=Homo sapiens OX=9606 GN=AKR1B1
484	P00915	1	0.87	1.15	3	Carbonic anhydrase 1 OS=Homo sapiens OX=9606 GN=CA1
485	Q08334	1	0.84	1.2	4	Interleukin-10 receptor subunit beta OS=Homo sapiens OX=9606 GN=IL10RB
486	P26992	1	1.07	1.07	7	Ciliary neurotrophic factor receptor subunit alpha OS=Homo sapiens OX=9606 GN=CNTFR
487	P50135	1	1.07	1.07	2	Histamine N-methyltransferase OS=Homo sapiens OX=9606 GN=HNMT
488	Q8IZF2	1	0.83	1.2	4	Adhesion G protein-coupled receptor F5 OS=Homo sapiens OX=9606 GN=ADGRF5
489	P05109	1	1.21	1.21	10	Protein S100-A8 OS=Homo sapiens OX=9606 GN=S100A8
490	Q9BXN2	1	0.99	1.01	2	C-type lectin domain family 7 member A OS=Homo sapiens OX=9606 GN=CLEC7A
491	Q07075	1	1.1	1.1	21	Glutamyl aminopeptidase OS=Homo sapiens OX=9606 GN=ENPEP
492	P05062	1	0.95	1.05	10	Fructose-bisphosphate aldolase B OS=Homo sapiens OX=9606 GN=ALDOB
493	Q9BQ51	1	1.07	1.07	4	Programmed cell death 1 ligand 2 OS=Homo sapiens OX=9606 GN=PDCD1LG2
494	P02675	1	1.11	1.11	9	Fibrinogen beta chain OS=Homo sapiens OX=9606 GN=FGB
495	P29323	1	0.91	1.09	3	Ephrin type-B receptor 2 OS=Homo sapiens OX=9606 GN=EPHB2
496	P08473	1	0.87	1.14	7	Neprilysin OS=Homo sapiens OX=9606 GN=MME
497	P10599	1	1.55	1.55	6	Thioredoxin OS=Homo sapiens OX=9606 GN=TXN
498	Q9H9H4	1	1.17	1.17	2	Vacuolar protein sorting-associated protein 37B OS=Homo sapiens OX=9606 GN=VPS37B
499	Q96S96	1	0.86	1.16	6	Phosphatidylethanolamine-binding protein 4 OS=Homo sapiens OX=9606 GN=PEBP4
500	P80748	1	1.24	1.24	9	Immunoglobulin lambda variable 3-21 OS=Homo sapiens OX=9606 GN=IGLV3-21
501	Q9H8L6	1	0.97	1.03	13	Multimerin-2 OS=Homo sapiens OX=9606 GN=MMRN2
502	P02647	1	1.14	1.14	21	Apolipoprotein A-I OS=Homo sapiens OX=9606 GN=APOA1
503	Q9Y2E5	1	1.17	1.17	17	Epididymis-specific alpha-mannosidase OS=Homo sapiens OX=9606 GN=MAN2B2
504	Q9BY67	1	0.86	1.17	13	Cell adhesion molecule 1 OS=Homo sapiens OX=9606 GN=CADM1
505	Q53FA7	1	1.16	1.16	4	Quinone oxidoreductase PIG3 OS=Homo sapiens OX=9606 GN=TP53I3
506	Q8NBJ4	1	0.84	1.19	7	Golgi membrane protein 1 OS=Homo sapiens OX=9606 GN=GOLM1
507	Q15223	1	0.87	1.15	4	Nectin-1 OS=Homo sapiens OX=9606 GN=NECTIN1
508	P06703	1	1.15	1.15	2	Protein S100-A6 OS=Homo sapiens OX=9606 GN=S100A6
509	Q16270	1	0.77	1.31	4	Insulin-like growth factor-binding protein 7 OS=Homo sapiens OX=9606 GN=IGFBP7
510	P12955	1	0.82	1.22	4	Xaa-Pro dipeptidase OS=Homo sapiens OX=9606 GN=PEPD
511	P00736	1	1.14	1.14	23	Complement C1r subcomponent OS=Homo sapiens OX=9606 GN=C1R
	Q9NZP8					Complement C1r subcomponent-like protein OS=Homo sapiens OX=9606 GN=C1RL
512	P05543	1	1.07	1.07	18	Thyroxine-binding globulin OS=Homo sapiens OX=9606 GN=SERPINA7
513	Q96FE7	1	0.91	1.1	2	Phosphoinositide-3-kinase-interacting protein 1 OS=Homo sapiens OX=9606 GN=PIK3IP1
514	O00526	1	0.71	1.41	2	Uroplakin-2 OS=Homo sapiens OX=9606 GN=UPK2
515	P15144	1	1.07	1.07	46	Aminopeptidase N OS=Homo sapiens OX=9606 GN=ANPEP
516	P99999	1	1	1	6	Cytochrome c OS=Homo sapiens OX=9606 GN=CYCS
517	P31025	1	0.9	1.11	4	Lipocalin-1 OS=Homo sapiens OX=9606 GN=LCN1
518	Q02539	1	1.11	1.11	2	Histone H1.1 OS=Homo sapiens OX=9606 GN=HIST1H1A
	P16403					Histone H1.2 OS=Homo sapiens OX=9606 GN=HIST1H1C
	P16402					Histone H1.3 OS=Homo sapiens OX=9606 GN=HIST1H1D
	P22492					Histone H1t OS=Homo sapiens OX=9606 GN=HIST1H1T
	P10412					Histone H1.4 OS=Homo sapiens OX=9606 GN=HIST1H1E
519	P35754	1	1.02	1.02	3	Glutaredoxin-1 OS=Homo sapiens OX=9606 GN=GLRX
520	Q9NZ53	1	0.88	1.14	2	Podocalyxin-like protein 2 OS=Homo sapiens OX=9606 GN=PODXL2
521	Q9HC56	1	0.9	1.11	2	Protocadherin-9 OS=Homo sapiens OX=9606 GN=PCDH9
522	P27348	1	0.97	1.04	2	14-3-3 protein theta OS=Homo sapiens OX=9606 GN=YWHAQ
	P31946					14-3-3 protein beta/alpha OS=Homo sapiens OX=9606 GN=YWHAB
523	Q9UNN8	1	0.71	1.4	19	Endothelial protein C receptor OS=Homo sapiens OX=9606 GN=PROCR
524	P32004	1	0.87	1.15	4	Neural cell adhesion molecule L1 OS=Homo sapiens OX=9606 GN=L1CAM
525	P09237	1	1.06	1.06	5	Matrilysin OS=Homo sapiens OX=9606 GN=MMP7
526	O43490	1	0.86	1.16	8	Prominin-1 OS=Homo sapiens OX=9606 GN=PROM1
527	P09467	1	0.85	1.17	9	Fructose-1,6-bisphosphatase 1 OS=Homo sapiens OX=9606 GN=FBP1
528	Q9NQ84	1	1.04	1.04	3	G-protein coupled receptor family C group 5 member C OS=Homo sapiens OX=9606 GN=GPRC5C
529	Q969P0	1	1.01	1.01	4	Immunoglobulin superfamily member 8 OS=Homo sapiens OX=9606 GN=IGSF8
530	P63000	1	1.09	1.09	2	Ras-related C3 botulinum toxin substrate 1 OS=Homo sapiens OX=9606 GN=RAC1
531	O43598	1	0.89	1.13	3	2'-deoxynucleoside 5'-phosphate N-hydrolase 1 OS=Homo sapiens OX=9606 GN=DNPH1
532	O43505	1	1.04	1.04	2	Beta-1,4-glucuronyltransferase 1 OS=Homo sapiens OX=9606 GN=B4GAT1
533	P53634	1	0.94	1.06	16	Dipeptidyl peptidase 1 OS=Homo sapiens OX=9606 GN=CTSC
534	Q9UIV8	1	1.18	1.18	5	Serpin B13 OS=Homo sapiens OX=9606 GN=SERPINB13
535	P30740	1	1.15	1.15	29	Leukocyte elastase inhibitor OS=Homo sapiens OX=9606 GN=SERPINB1
536	Q9UBG3	1	1.02	1.02	13	Cornulin OS=Homo sapiens OX=9606 GN=CRNN
537	Q9Y646	1	0.87	1.15	14	Carboxypeptidase Q OS=Homo sapiens OX=9606 GN=CPQ
538	O00584	1	1.19	1.19	2	Ribonuclease T2 OS=Homo sapiens OX=9606 GN=RNASET2
539	P13645	1	0.71	1.4	17	Keratin, type I cytoskeletal 10 OS=Homo sapiens OX=9606 GN=KRT10
540	P08174	1	1.11	1.11	2	Complement decay-accelerating factor OS=Homo sapiens OX=9606 GN=CD55
541	Q9NPH3	1	1.07	1.07	2	Interleukin-1 receptor accessory protein OS=Homo sapiens OX=9606 GN=IL1RAP
542	O75144	1	0.68	1.46	7	ICOS ligand OS=Homo sapiens OX=9606 GN=ICOSLG
543	P61769	1	0.94	1.06	4	Beta-2-microglobulin OS=Homo sapiens OX=9606 GN=B2M
544	P00492	1	1.25	1.25	4	Hypoxanthine-guanine phosphoribosyltransferase OS=Homo sapiens OX=9606 GN=HPRT1
545	P15814	1	0.9	1.11	3	Immunoglobulin lambda-like polypeptide 1 OS=Homo sapiens OX=9606 GN=IGLL1
546	Q12913	1	1.03	1.03	6	Receptor-type tyrosine-protein phosphatase eta OS=Homo sapiens OX=9606 GN=PTPRJ
547	Q9BTY2	1	0.78	1.28	5	Plasma alpha-L-fucosidase OS=Homo sapiens OX=9606 GN=FUCA2
548	P15291	1	0.94	1.06	3	Beta-1,4-galactosyltransferase 1 OS=Homo sapiens OX=9606 GN=B4GALT1
549	Q96NY8	1	0.82	1.22	7	Nectin-4 OS=Homo sapiens OX=9606 GN=NECTIN4
550	P13598	1	1.12	1.12	5	Intercellular adhesion molecule 2 OS=Homo sapiens OX=9606 GN=ICAM2
551	P08294	1	0.93	1.08	6	Extracellular superoxide dismutase [Cu-Zn] OS=Homo sapiens OX=9606 GN=SOD3
552	P12111	1	0.96	1.04	23	Collagen alpha-3(VI) chain OS=Homo sapiens OX=9606 GN=COL6A3
553	Q8IUL8	1	0.98	1.02	7	Cartilage intermediate layer protein 2 OS=Homo sapiens OX=9606 GN=CILP2
554	P29508	1	1.12	1.12	17	Serpin B3 OS=Homo sapiens OX=9606 GN=SERPINB3
555	Q9H299	1	1.27	1.27	9	SH3 domain-binding glutamic acid-rich-like protein 3 OS=Homo sapiens OX=9606 GN=SH3BGRL3
556	P16444	1	1.19	1.19	6	Dipeptidase 1 OS=Homo sapiens OX=9606 GN=DPEP1
557	P18510	1	1.07	1.07	7	Interleukin-1 receptor antagonist protein OS=Homo sapiens OX=9606 GN=IL1RN
558	Q13621	1	0.99	1.01	4	Solute carrier family 12 member 1 OS=Homo sapiens OX=9606 GN=SLC12A1
559	A0A075B6J9	1	1.07	1.07	2	Immunoglobulin lambda variable 2-18 OS=Homo sapiens OX=9606 GN=IGLV2-18
560	Q5JXA9	1	0.81	1.24	3	Signal-regulatory protein beta-2 OS=Homo sapiens OX=9606 GN=SIRPB2
561	Q86UN3	1	0.74	1.34	3	Reticulon-4 receptor-like 2 OS=Homo sapiens OX=9606 GN=RTN4RL2
562	P04075	1	0.99	1.01	5	Fructose-bisphosphate aldolase A OS=Homo sapiens OX=9606 GN=ALDOA
563	O75503	1	0.89	1.12	5	Ceroid-lipofuscinosis neuronal protein 5 OS=Homo sapiens OX=9606 GN=CLN5
564	P01871	1	1.57	1.57	9	Immunoglobulin heavy constant mu OS=Homo sapiens OX=9606 GN=IGHM
	P0DOX6					Immunoglobulin mu heavy chain OS=Homo sapiens OX=9606
565	Q5VW32	1	1.09	1.09	2	BRO1 domain-containing protein BROX OS=Homo sapiens OX=9606 GN=BROX
566	P02533	1	1	1	3	Keratin, type I cytoskeletal 14 OS=Homo sapiens OX=9606 GN=KRT14
567	Q6EMK4	1	0.86	1.17	15	Vasorin OS=Homo sapiens OX=9606 GN=VASN
568	Q96DG6	1	0.97	1.03	2	Carboxymethylenebutenolidase homolog OS=Homo sapiens OX=9606 GN=CMBL
569	P23528	1	1.14	1.14	4	Cofilin-1 OS=Homo sapiens OX=9606 GN=CFL1
570	Q96C23	1	1.14	1.14	3	Aldose 1-epimerase OS=Homo sapiens OX=9606 GN=GALM
571	P01699	1	0.89	1.13	6	Immunoglobulin lambda variable 1-44 OS=Homo sapiens OX=9606 GN=IGLV1-44
	P01700					Immunoglobulin lambda variable 1-47 OS=Homo sapiens OX=9606 GN=IGLV1-47
572	P50995	1	1.1	1.1	2	Annexin A11 OS=Homo sapiens OX=9606 GN=ANXA11
573	P05362	1	0.99	1.01	6	Intercellular adhesion molecule 1 OS=Homo sapiens OX=9606 GN=ICAM1
574	Q15303	1	0.8	1.26	2	Receptor tyrosine-protein kinase erbB-4 OS=Homo sapiens OX=9606 GN=ERBB4
575	P25815	1	1	1	5	Protein S100-P OS=Homo sapiens OX=9606 GN=S100P
576	P01721	1	1.15	1.15	8	Immunoglobulin lambda variable 6-57 OS=Homo sapiens OX=9606 GN=IGLV6-57
577	Q6P531	1	1.1	1.1	5	Glutathione hydrolase 6 OS=Homo sapiens OX=9606 GN=GGT6
578	P35270	1	1.03	1.03	2	Sepiapterin reductase OS=Homo sapiens OX=9606 GN=SPR
579	P07858	1	0.93	1.07	10	Cathepsin B OS=Homo sapiens OX=9606 GN=CTSB
580	Q6UX71	1	0.96	1.04	6	Plexin domain-containing protein 2 OS=Homo sapiens OX=9606 GN=PLXDC2
581	P02768	1	1.13	1.13	140	Serum albumin OS=Homo sapiens OX=9606 GN=ALB
582	P19440	1	1.05	1.05	7	Glutathione hydrolase 1 proenzyme OS=Homo sapiens OX=9606 GN=GGT1
583	Q13510	1	0.88	1.14	25	Acid ceramidase OS=Homo sapiens OX=9606 GN=ASAH1
584	P08519	1	0.91	1.1	2	Apolipoprotein(a) OS=Homo sapiens OX=9606 GN=LPA
585	P07237	1	1.16	1.16	9	Protein disulfide-isomerase OS=Homo sapiens OX=9606 GN=P4HB
586	Q14002	1	1.01	1.01	2	Carcinoembryonic antigen-related cell adhesion molecule 7 OS=Homo sapiens OX=9606 GN=CEACAM7
587	Q02818	1	0.95	1.05	4	Nucleobindin-1 OS=Homo sapiens OX=9606 GN=NUCB1
588	O00560	1	1.08	1.08	10	Syntenin-1 OS=Homo sapiens OX=9606 GN=SDCBP
589	P12830	1	1.12	1.12	36	Cadherin-1 OS=Homo sapiens OX=9606 GN=CDH1
590	P51688	1	1.23	1.23	9	N-sulphoglucosamine sulphohydrolase OS=Homo sapiens OX=9606 GN=SGSH
591	P07195	1	0.94	1.06	6	L-lactate dehydrogenase B chain OS=Homo sapiens OX=9606 GN=LDHB
592	Q05707	1	0.83	1.21	11	Collagen alpha-1(XIV) chain OS=Homo sapiens OX=9606 GN=COL14A1
593	Q9UJC5	1	1.15	1.15	2	SH3 domain-binding glutamic acid-rich-like protein 2 OS=Homo sapiens OX=9606 GN=SH3BGRL2
594	Q9UQV4	1	1.03	1.03	3	Lysosome-associated membrane glycoprotein 3 OS=Homo sapiens OX=9606 GN=LAMP3
595	Q9UM22	1	1.04	1.04	2	Mammalian ependymin-related protein 1 OS=Homo sapiens OX=9606 GN=EPDR1
596	P06753	1	1.17	1.17	2	Tropomyosin alpha-3 chain OS=Homo sapiens OX=9606 GN=TPM3
	P09493					Tropomyosin alpha-1 chain OS=Homo sapiens OX=9606 GN=TPM1
597	Q99538	1	0.83	1.21	2	Legumain OS=Homo sapiens OX=9606 GN=LGMN
598	P80511	1	1.08	1.08	10	Protein S100-A12 OS=Homo sapiens OX=9606 GN=S100A12
599	P09564	1	0.79	1.26	4	T-cell antigen CD7 OS=Homo sapiens OX=9606 GN=CD7
600	Q15904	1	1.07	1.07	3	V-type proton ATPase subunit S1 OS=Homo sapiens OX=9606 GN=ATP6AP1
601	Q96IY4	1	1	1	6	Carboxypeptidase B2 OS=Homo sapiens OX=9606 GN=CPB2
602	P41222	1	1.17	1.17	56	Prostaglandin-H2 D-isomerase OS=Homo sapiens OX=9606 GN=PTGDS
603	P17405	1	1.01	1.01	2	Sphingomyelin phosphodiesterase OS=Homo sapiens OX=9606 GN=SMPD1
604	P51654	1	0.76	1.31	2	Glypican-3 OS=Homo sapiens OX=9606 GN=GPC3
605	Q9BUT1	1	1.02	1.02	2	3-hydroxybutyrate dehydrogenase type 2 OS=Homo sapiens OX=9606 GN=BDH2
606	Q92542	1	0.97	1.03	4	Nicastrin OS=Homo sapiens OX=9606 GN=NCSTN
607	Q9BRK3	1	1.03	1.03	6	Matrix remodeling-associated protein 8 OS=Homo sapiens OX=9606 GN=MXRA8
608	O60888	1	0.77	1.29	6	Protein CutA OS=Homo sapiens OX=9606 GN=CUTA
609	P09211	1	1.24	1.24	14	Glutathione S-transferase P OS=Homo sapiens OX=9606 GN=GSTP1
610	P08758	1	1.16	1.16	10	Annexin A5 OS=Homo sapiens OX=9606 GN=ANXA5
611	Q6UVK1	1	0.97	1.04	9	Chondroitin sulfate proteoglycan 4 OS=Homo sapiens OX=9606 GN=CSPG4
612	Q8WZ42	1	0.85	1.18	8	Titin OS=Homo sapiens OX=9606 GN=TTN
613	Q9BRA2	1	0.81	1.24	2	Thioredoxin domain-containing protein 17 OS=Homo sapiens OX=9606 GN=TXNDC17
614	P31944	1	0.88	1.13	6	Caspase-14 OS=Homo sapiens OX=9606 GN=CASP14
615	O95336	1	1.01	1.01	8	6-phosphogluconolactonase OS=Homo sapiens OX=9606 GN=PGLS
616	P12429	1	1.06	1.06	8	Annexin A3 OS=Homo sapiens OX=9606 GN=ANXA3
617	Q92820	1	0.98	1.02	12	Gamma-glutamyl hydrolase OS=Homo sapiens OX=9606 GN=GGH
618	P07686	1	0.88	1.13	20	Beta-hexosaminidase subunit beta OS=Homo sapiens OX=9606 GN=HEXB
619	Q01469	1	0.8	1.25	4	Fatty acid-binding protein, epidermal OS=Homo sapiens OX=9606 GN=FABP5
620	P83110	1	0.96	1.05	2	Serine protease HTRA3 OS=Homo sapiens OX=9606 GN=HTRA3
621	Q12794	1	1.04	1.04	10	Hyaluronidase-1 OS=Homo sapiens OX=9606 GN=HYAL1
622	Q8NDA2	1	0.83	1.2	2	Hemicentin-2 OS=Homo sapiens OX=9606 GN=HMCN2
623	P30041	1	1.01	1.01	6	Peroxiredoxin-6 OS=Homo sapiens OX=9606 GN=PRDX6
624	Q9BYE9	1	0.95	1.06	17	Cadherin-related family member 2 OS=Homo sapiens OX=9606 GN=CDHR2
625	Q7Z7D3	1	1.05	1.05	2	V-set domain-containing T-cell activation inhibitor 1 OS=Homo sapiens OX=9606 GN=VTCN1
626	Q8NCC3	1	1.19	1.19	3	Group XV phospholipase A2 OS=Homo sapiens OX=9606 GN=PLA2G15
627	P02671	1	1.06	1.06	20	Fibrinogen alpha chain OS=Homo sapiens OX=9606 GN=FGA
628	P07305	1	1.17	1.17	2	Histone H1.0 OS=Homo sapiens OX=9606 GN=H1F0
629	P61158	1	0.94	1.07	2	Actin-related protein 3 OS=Homo sapiens OX=9606 GN=ACTR3
630	P60953	1	1.24	1.24	2	Cell division control protein 42 homolog OS=Homo sapiens OX=9606 GN=CDC42
631	P20062	1	0.92	1.09	2	Transcobalamin-2 OS=Homo sapiens OX=9606 GN=TCN2
632	P35908	1	0.74	1.35	6	Keratin, type II cytoskeletal 2 epidermal OS=Homo sapiens OX=9606 GN=KRT2
633	P27487	1	0.77	1.29	6	Dipeptidyl peptidase 4 OS=Homo sapiens OX=9606 GN=DPP4
634	P01597	1	1	1	3	Immunoglobulin kappa variable 1-39 OS=Homo sapiens OX=9606 GN=IGKV1-39
	P04432					Immunoglobulin kappa variable 1D-39 OS=Homo sapiens OX=9606 GN=IGKV1D-39
	P01601					Immunoglobulin kappa variable 1D-16 OS=Homo sapiens OX=9606 GN=IGKV1D-16
635	P05452	1	0.88	1.13	4	Tetranectin OS=Homo sapiens OX=9606 GN=CLEC3B
636	P51884	1	0.99	1.01	8	Lumican OS=Homo sapiens OX=9606 GN=LUM
637	Q9H223	1	0.99	1.01	4	EH domain-containing protein 4 OS=Homo sapiens OX=9606 GN=EHD4
638	P14784	1	0.86	1.16	2	Interleukin-2 receptor subunit beta OS=Homo sapiens OX=9606 GN=IL2RB
639	Q6P4A8	1	0.95	1.06	4	Phospholipase B-like 1 OS=Homo sapiens OX=9606 GN=PLBD1
640	P32926	1	0.82	1.21	2	Desmoglein-3 OS=Homo sapiens OX=9606 GN=DSG3
641	P08603	1	1.07	1.07	2	Complement factor H OS=Homo sapiens OX=9606 GN=CFH
642	P62937	1	1.05	1.05	4	Peptidyl-prolyl cis-trans isomerase A OS=Homo sapiens OX=9606 GN=PPIA
643	Q9BZR6	1	1.04	1.04	2
644	P04278	1	0.9	1.11	3	Sex hormone-binding globulin OS=Homo sapiens OX=9606 GN=SHBG
645	Q7Z7M0	1	0.95	1.05	7	Multiple epidermal growth factor-like domains protein 8 OS=Homo sapiens OX=9606 GN=MEGF8
646	P04180	1	1.01	1.01	6	Phosphatidylcholine-sterol acyltransferase OS=Homo sapiens OX=9606 GN=LCAT
647	P24821	1	0.93	1.07	24	Tenascin OS=Homo sapiens OX=9606 GN=TNC
648	Q13011	1	1.05	1.05	4	Delta(3,5)-Delta(2,4)-dienoyl-CoA isomerase, mitochondrial OS=Homo sapiens OX=9606 GN=ECH1
649	P49862	1	1.13	1.13	3	Kallikrein-7 OS=Homo sapiens OX=9606 GN=KLK7
	Q9UBX7					Kallikrein-11 OS=Homo sapiens OX=9606 GN=KLK11
650	Q9UBR2	1	0.87	1.15	2	Cathepsin Z OS=Homo sapiens OX=9606 GN=CTSZ
651	P17931	1	0.9	1.11	3	Galectin-3 OS=Homo sapiens OX=9606 GN=LGALS3
652	P01859	1	1.02	1.02	7	Immunoglobulin heavy constant gamma 2 OS=Homo sapiens OX=9606 GN=IGHG2
	Q9NPG3					Ubinuclein-1 OS=Homo sapiens OX=9606 GN=UBN1
653	Q15043	1	0.95	1.05	2	Zinc transporter ZIP14 OS=Homo sapiens OX=9606 GN=SLC39A14
654	P36639	1	1.12	1.12	2	7,8-dihydro-8-oxoguanine triphosphatase OS=Homo sapiens OX=9606 GN=NUDT1
655	P53990	1	0.96	1.04	3	IST1 homolog OS=Homo sapiens OX=9606 GN=IST1
656	P43251	1	0.95	1.05	15	Biotinidase OS=Homo sapiens OX=9606 GN=BTD
657	Q8N6Q3	1	0.75	1.34	3	CD177 antigen OS=Homo sapiens OX=9606 GN=CD177
658	Q9HBB8	1	0.99	1.01	8	Cadherin-related family member 5 OS=Homo sapiens OX=9606 GN=CDHR5
659	A6NI73	1	0.87	1.15	3	Leukocyte immunoglobulin-like receptor subfamily A member 5 OS=Homo sapiens OX=9606 GN=LILRA5
660	P55290	1	0.9	1.11	12	Cadherin-13 OS=Homo sapiens OX=9606 GN=CDH13
661	Q9Y2T3	1	0.92	1.08	2	Guanine deaminase OS=Homo sapiens OX=9606 GN=GDA
662	P19022	1	0.96	1.04	17	Cadherin-2 OS=Homo sapiens OX=9606 GN=CDH2
663	Q9NZZ3	1	0.96	1.04	4	Charged multivesicular body protein 5 OS=Homo sapiens OX=9606 GN=CHMP5
664	P05090	1	0.98	1.03	6	Apolipoprotein D OS=Homo sapiens OX=9606 GN=APOD
665	Q99574	1	0.99	1.01	7	Neuroserpin OS=Homo sapiens OX=9606 GN=SERPINI1
666	P15309	1	0.95	1.05	12	Prostatic acid phosphatase OS=Homo sapiens OX=9606 GN=ACPP
667	P54727	1	1.06	1.06	3	UV excision repair protein RAD23 homolog B OS=Homo sapiens OX=9606 GN=RAD23B
668	Q8NHP8	1	0.94	1.06	5	Putative phospholipase B-like 2 OS=Homo sapiens OX=9606 GN=PLBD2
669	Q9Y624	1	1.05	1.05	4	Junctional adhesion molecule A OS=Homo sapiens OX=9606 GN=F11R
670	P01701	1	1.03	1.03	4	Immunoglobulin lambda variable 1-51 OS=Homo sapiens OX=9606 GN=IGLV1-51
671	Q9UHI8	1	0.98	1.02	4	A disintegrin and metalloproteinase with thrombospondin motifs 1 OS=Homo sapiens OX=9606 GN=ADAMTS1
672	P13591	1	0.9	1.12	4	Neural cell adhesion molecule 1 OS=Homo sapiens OX=9606 GN=NCAM1
673	Q9UBC9	1	1.46	1.46	6	Small proline-rich protein 3 OS=Homo sapiens OX=9606 GN=SPRR3
674	Q9BRK5	1	0.98	1.02	4	45 kDa calcium-binding protein OS=Homo sapiens OX=9606 GN=SDF4
675	P15586	1	1.05	1.05	30	N-acetylglucosamine-6-sulfatase OS=Homo sapiens OX=9606 GN=GNS
676	O43155	1	0.96	1.04	3	Leucine-rich repeat transmembrane protein FLRT2 OS=Homo sapiens OX=9606 GN=FLRT2
677	Q9GZM5	1	0.73	1.37	2	Protein YIPF3 OS=Homo sapiens OX=9606 GN=YIPF3
678	P00749	1	1.16	1.16	4	Urokinase-type plasminogen activator OS=Homo sapiens OX=9606 GN=PLAU
679	P09525	1	1.28	1.28	4	Annexin A4 OS=Homo sapiens OX=9606 GN=ANXA4
680	P11597	1	1.08	1.08	5	Cholesteryl ester transfer protein OS=Homo sapiens OX=9606 GN=CETP
681	P19827	1	0.98	1.02	5	Inter-alpha-trypsin inhibitor heavy chain H1 OS=Homo sapiens OX=9606 GN=ITIH1
682	Q14019	1	0.71	1.41	6	Coactosin-like protein OS=Homo sapiens OX=9606 GN=COTL1
683	P01619	1	1.09	1.09	12	Immunoglobulin kappa variable 3-20 OS=Homo sapiens OX=9606 GN=IGKV3-20
684	P07148	1	0.67	1.5	5	Fatty acid-binding protein, liver OS=Homo sapiens OX=9606 GN=FABP1
685	P22223	1	0.99	1.01	4	Cadherin-3 OS=Homo sapiens OX=9606 GN=CDH3
686	P68871	1	1.12	1.12	12	Hemoglobin subunit beta OS=Homo sapiens OX=9606 GN=HBB
687	P01706	1	1.19	1.19	2	Immunoglobulin lambda variable 2-11 OS=Homo sapiens OX=9606 GN=IGLV2-11
688	Q9UI42	1	0.88	1.13	3	Carboxypeptidase A4 OS=Homo sapiens OX=9606 GN=CPA4
689	O76070	1	1.26	1.26	4	Gamma-synuclein OS=Homo sapiens OX=9606 GN=SNCG
690	B3EWG6	1	0.95	1.06	3	Protein FAM25G OS=Homo sapiens OX=9606 GN=FAM25G
	B3EWG3					Protein FAM25A OS=Homo sapiens OX=9606 GN=FAM25A
	B3EWG5					Protein FAM25C OS=Homo sapiens OX=9606 GN=FAM25C
691	P01718	1	1.09	1.09	2	Immunoglobulin lambda variable 3-27 OS=Homo sapiens OX=9606 GN=IGLV3-27
692	Q9ULI3	1	0.95	1.05	9	Protein HEG homolog 1 OS=Homo sapiens OX=9606 GN=HEG1
693	P31947	1	0.85	1.17	4	14-3-3 protein sigma OS=Homo sapiens OX=9606 GN=SFN
694	P02545	1	0.96	1.04	4	Prelamin-A/C OS=Homo sapiens OX=9606 GN=LMNA
695	Q3LXA3	1	0.87	1.15	2	Triokinase/FMN cyclase OS=Homo sapiens OX=9606 GN=TKFC
696	Q7Z3B1	1	1.01	1.01	4	Neuronal growth regulator 1 OS=Homo sapiens OX=9606 GN=NEGR1
697	P24158	1	1.01	1.01	4	Myeloblastin OS=Homo sapiens OX=9606 GN=PRTN3
698	P0DJD8	1	0.78	1.28	8	Pepsin A-3 OS=Homo sapiens OX=9606 GN=PGA3
699	P30043	1	0.91	1.1	3	Flavin reductase (NADPH) OS=Homo sapiens OX=9606 GN=BLVRB
700	Q96PD5	1	1.15	1.15	15	N-acetylmuramoyl-L-alanine amidase OS=Homo sapiens OX=9606 GN=PGLYRP2
701	P78417	1	1.11	1.11	5	Glutathione S-transferase omega-1 OS=Homo sapiens OX=9606 GN=GSTO1
702	P08236	1	1.04	1.04	15	Beta-glucuronidase OS=Homo sapiens OX=9606 GN=GUSB
703	Q14956	1	1.01	1.01	2	Transmembrane glycoprotein NMB OS=Homo sapiens OX=9606 GN=GPNMB
704	Q15375	1	1	1	2	Ephrin type-A receptor 7 OS=Homo sapiens OX=9606 GN=EPHA7
705	P08582	1	0.93	1.08	3	Melanotransferrin OS=Homo sapiens OX=9606 GN=MELTF
706	P21333	1	0.88	1.14	18	Filamin-A OS=Homo sapiens OX=9606 GN=FLNA
707	P62805	1	1.33	1.33	2	Histone H4 OS=Homo sapiens OX=9606 GN=HIST1H4A
708	O15484	1	1.19	1.19	3	Calpain-5 OS=Homo sapiens OX=9606 GN=CAPN5
709	P04080	1	1.06	1.06	6	Cystatin-B OS=Homo sapiens OX=9606 GN=CSTB
710	P13671	1	1.08	1.08	3	Complement component C6 OS=Homo sapiens OX=9606 GN=C6
711	P08697	1	1.01	1.01	7	Alpha-2-antiplasmin OS=Homo sapiens OX=9606 GN=SERPINF2
712	P30086	1	0.99	1.01	12	Phosphatidylethanolamine-binding protein 1 OS=Homo sapiens OX=9606 GN=PEBP1
713	P09668	1	1.07	1.07	6	Pro-cathepsin H OS=Homo sapiens OX=9606 GN=CTSH
714	Q9UHR4	1	1.22	1.22	2	Brain-specific angiogenesis inhibitor 1-associated protein 2-like protein 1 OS=Homo sapiens OX=9606 GN=BAIAP2L1
715	P40199	1	0.95	1.05	2	Carcinoembryonic antigen-related cell adhesion molecule 6 OS=Homo sapiens OX=9606 GN=CEACAM6
716	P45877	1	0.71	1.41	2	Peptidyl-prolyl cis-trans isomerase C OS=Homo sapiens OX=9606 GN=PPIC
717	P35579	1	0.96	1.04	5	Myosin-9 OS=Homo sapiens OX=9606 GN=MYH9
718	P78380	1	1	1	7	Oxidized low-density lipoprotein receptor 1 OS=Homo sapiens OX=9606 GN=OLR1
719	A0A0B4J2D9	1	0.99	1.01	4	Immunoglobulin kappa variable 1D-13 OS=Homo sapiens OX=9606 GN=IGKV1D-13
	P0DP09					Immunoglobulin kappa variable 1-13 OS=Homo sapiens OX=9606 GN=IGKV1-13
720	Q96PX8	1	0.89	1.13	2	SLIT and NTRK-like protein 1 OS=Homo sapiens OX=9606 GN=SLITRK1
721	P54802	1	1.26	1.26	30	Alpha-N-acetylglucosaminidase OS=Homo sapiens OX=9606 GN=NAGLU
722	P24855	1	0.84	1.2	25	Deoxyribonuclease-1 OS=Homo sapiens OX=9606 GN=DNASE1
	Q92874					Deoxyribonuclease-1-like 2 OS=Homo sapiens OX=9606 GN=DNASE1L2
723	A8K2U0	1	1.08	1.08	22	Alpha-2-macroglobulin-like protein 1 OS=Homo sapiens OX=9606 GN=A2ML1
724	P02788	1	1.02	1.02	11	Lactotransferrin OS=Homo sapiens OX=9606 GN=LTF
725	O75071	1	0.87	1.14	2	EF-hand calcium-binding domain-containing protein 14 OS=Homo sapiens OX=9606 GN=EFCAB14
726	Q8WW52	1	1.07	1.07	7	Protein FAM151A OS=Homo sapiens OX=9606 GN=FAM151A
727	P14314	1	0.97	1.03	3	Glucosidase 2 subunit beta OS=Homo sapiens OX=9606 GN=PRKCSH
728	P55786	1	1.02	1.02	2	Puromycin-sensitive aminopeptidase OS=Homo sapiens OX=9606 GN=NPEPPS
729	Q9NQS3	1	1	1	2	Nectin-3 OS=Homo sapiens OX=9606 GN=NECTIN3
730	P05156	1	1.14	1.14	8	Complement factor I OS=Homo sapiens OX=9606 GN=CFI
731	P27797	1	1.09	1.09	7	Calreticulin OS=Homo sapiens OX=9606 GN=CALR
732	P00352	1	1.03	1.03	4	Retinal dehydrogenase 1 OS=Homo sapiens OX=9606 GN=ALDH1A1
733	P04406	1	1.12	1.12	8	Glyceraldehyde-3-phosphate dehydrogenase OS=Homo sapiens OX=9606 GN=GAPDH
734	Q6V0I7	1	1.02	1.02	10	Protocadherin Fat 4 OS=Homo sapiens OX=9606 GN=FAT4
735	O00754	1	0.98	1.02	4	Lysosomal alpha-mannosidase OS=Homo sapiens OX=9606 GN=MAN2B1
736	P09603	1	1.03	1.03	12	Macrophage colony-stimulating factor 1 OS=Homo sapiens OX=9606 GN=CSF1
737	P19961	1	0.98	1.02	61	Alpha-amylase 2B OS=Homo sapiens OX=9606 GN=AMY2B
	P04745					Alpha-amylase 1 OS=Homo sapiens OX=9606 GN=AMY1A
	P04746					Pancreatic alpha-amylase OS=Homo sapiens OX=9606 GN=AMY2A
738	Q9UHL4	1	1.02	1.02	13	Dipeptidyl peptidase 2 OS=Homo sapiens OX=9606 GN=DPP7
739	P01040	1	1.14	1.14	7	Cystatin-A OS=Homo sapiens OX=9606 GN=CSTA
740	P19652	1	1.21	1.21	8	Alpha-1-acid glycoprotein 2 OS=Homo sapiens OX=9606 GN=ORM2
741	P14543	1	0.95	1.05	27	Nidogen-1 OS=Homo sapiens OX=9606 GN=NID1
742	Q14982	1	0.88	1.14	6	Opioid-binding protein/cell adhesion molecule OS=Homo sapiens OX=9606 GN=OPCML
743	P69905	1	1.08	1.08	21	Hemoglobin subunit alpha OS=Homo sapiens OX=9606 GN=HBA1
744	P07333	1	1.02	1.02	3	Macrophage colony-stimulating factor 1 receptor OS=Homo sapiens OX=9606 GN=CSF1R
745	P49419	1	1.06	1.06	6	Alpha-aminoadipic semialdehyde dehydrogenase OS=Homo sapiens OX=9606 GN=ALDH7A1
746	P50395	1	1.12	1.12	5	Rab GDP dissociation inhibitor beta OS=Homo sapiens OX=9606 GN=GDI2
747	O60664	1	1.02	1.02	3	Perilipin-3 OS=Homo sapiens OX=9606 GN=PLIN3
748	P04275	1	0.95	1.05	5	von Willebrand factor OS=Homo sapiens OX=9606 GN=VWF
749	Q08257	1	1.11	1.11	2	Quinone oxidoreductase OS=Homo sapiens OX=9606 GN=CRYZ
750	Q5JRA6	1	1.04	1.04	2	Transport and Golgi organization protein 1 homolog OS=Homo sapiens OX=9606 GN=MIA3
751	Q68D85	1	0.78	1.27	2	Natural cytotoxicity triggering receptor 3 ligand 1 OS=Homo sapiens OX=9606 GN=NCR3LG1
752	P21709	1	0.95	1.05	2	Ephrin type-A receptor 1 OS=Homo sapiens OX=9606 GN=EPHA1
752 clusters
protein	P98160
description	Basement membrane-specific heparan sulfate proteoglycan core protein OS=Homo sapiens OX=9606 GN=HSPG2
qvalue	0.00018
ratio	0.76
fold change	1.32
peptides
ExpOAK_02.itraq/117	ExpOAK_02.itraq/118	ExpOAK_02.itraq/119	ExpOAK_02.itraq/121	ExpOAK_02.itraq/113	ExpOAK_02.itraq/114	ExpOAK_02.itraq/115	ExpOAK_02.itraq/116	ratio	sequence
31042.1	55555.3	77022.5	180525	291637	479290	317837	94981.8	0.21	ATFSSVPLAASISAVSLEVAQPGPSNRPR
115965	259520	100076	111431	346032	290992	198704	450981	0.36	AHSSAGQQVAR
67004.4	243655	100284	79893.8	221862	210934	NA	335027	0.4	HQVHGPLLR
261702	496782	213247	254924	654062	476340	369189	620922	0.47	ASYAQQPAESR
2.28441e+06	4.20087e+06	3.35824e+06	4.35049e+06	1.25208e+07	9.84254e+06	6.25925e+06	3.4626e+06	0.48	YQLGSGEAR
162130	385965	203334	191099	481355	318582	298643	518464	0.5	HQIVGSR
5.23873e+06	6.30194e+06	7.01632e+06	6.16145e+06	9.42705e+06	1.46808e+07	1.48528e+07	7.11329e+06	0.53	PGAPPPQPLDLQHR
1.73194e+06	3.17533e+06	1.78782e+06	1.55683e+06	3.46959e+06	3.87203e+06	3.13592e+06	2.5236e+06	0.53	VGSSLPGR
64208.4	166723	79316.4	83410.5	128869	176670	133063	161012	0.56	VISSGSVASYVTSPQGFQFR + iTRAQ8plex (Y)
102951	244863	91764.2	102089	178228	199938	176297	166768	0.58	LLSGPYFWSLPSR
367911	693554	517787	522614	829240	967064	888539	899947	0.58	SIEYSPQLEDAGSR
8.64237e+06	1.06716e+07	1.39843e+07	1.08372e+07	1.42077e+07	2.42816e+07	2.39761e+07	4.34481e+06	0.58	NLVLHSAR
468247	1.01613e+06	613506	603046	1.02682e+06	1.54596e+06	821756	1.02981e+06	0.59	EVSEAVVDTLESEYLK
34568.3	71344.4	52043.8	45653.6	79556.4	81378.6	65758.6	89249.9	0.61	EVSEAVVDTLESEYLK + iTRAQ8plex (Y)
4.03441e+06	4.32232e+06	6.72339e+06	5.30798e+06	7.74781e+06	1.08045e+07	7.65055e+06	3.6923e+06	0.62	SPGPNVAVNAK
656587	588278	1.03307e+06	712362	996602	1.45194e+06	1.20311e+06	609278	0.62	GPNVAVNAK
1.1854e+06	618729	1.9105e+06	1.34608e+06	1.82631e+06	2.41914e+06	2.21382e+06	568257	0.63	DAPGQYGAYFHDDGFLAFPGHVFSR + iTRAQ8plex (Y)
205487	481190	190866	338449	404783	548543	423946	343487	0.64	VISSGSVASYVTSPQGFQFR
1.17705e+06	1.42596e+06	1.94253e+06	1.47338e+06	1.93846e+06	3.10316e+06	2.66866e+06	751608	0.64	LVSEDPINDGEWHR
2.07414e+06	4.48351e+06	2.64173e+06	4.19884e+06	4.39973e+06	9.37436e+06	6.05342e+06	1.17489e+06	0.65	DFISLGLQDGHLVFR
1.68621e+06	3.00158e+06	2.71726e+06	3.44271e+06	3.81284e+06	7.72356e+06	4.70649e+06	1.33229e+06	0.67	SLPEVPETIELEVR
625589	605800	722227	582184	928076	958857	782049	891429	0.68	LEGDTLIIPR
241184	271833	154575	211123	348503	315988	224738	413537	0.68	RPDGQPATR
57318.9	76269.6	57565.2	48857.4	88238.1	74068.4	79867.8	99413.4	0.68	EQAWQRPDGQPATR
140104	183677	160800	136285	278710	207467	192153	224009	0.7	GHTPTQPGALNQR
584152	784717	479633	457412	715235	874626	783561	705687	0.71	VTSYGGELR
1.70357e+06	2.74414e+06	1.6556e+06	1.69286e+06	2.48e+06	2.2737e+06	2.05439e+06	3.05194e+06	0.72	AVLHVHGG
72616.6	253790	115430	128313	251343	168818	171392	14710.4	0.72	AVLHVHGGGGPR
237261	186424	206677	192476	605556	280852	258667	194465	0.74	QPQAIITWYK
231629	356840	158264	255175	325332	275428	317119	353379	0.76	SPLPWQHR
8.5249e+06	1.04787e+07	1.33576e+07	9.04802e+06	1.3241e+07	1.48522e+07	1.24976e+07	1.18415e+07	0.76	GSIQVDGEELVSGR
74054.9	97249.1	93114	81195.4	131832	97578.9	94077.7	130316	0.77	APGAPQVQAEEAELTVEAGHTATLR
19371.1	25312.7	17520.8	21099.8	26215	24665.9	16813.4	33103.5	0.8	VGSAEAFAQLLVQGPPG
200752	163763	260968	211999	227979	309857	293604	165291	0.8	IGGAPDVATLTGGR
38490.8	54295.6	70141	45027.9	63150.8	78902.6	59711.8	53656.9	0.81	NLVLHSARPGAPPPQPLDLQHR
555739	729214	553566	671639	709180	930466	711268	776503	0.82	IPGDQVVSVVFIK
440266	653193	377851	450392	579779	635520	471121	459277	0.85	EHLLMALADLDELLIR + Oxidation (M)
423128	429416	499574	475684	537616	561468	507106	422631	0.87	TPTVQVTPQLETK
53989.8	193433	104018	111881	162604	112671	121607	121839	0.89	AQIHGGILR
263019	273545	235561	265076	342275	296109	264227	NA	0.89	VGSAEAFAQLLVQGPP
3.49712e+06	4.21081e+06	5.52063e+06	2.53241e+06	3.75514e+06	5.79689e+06	4.45338e+06	4.10811e+06	0.9	GSVYIGGAPDVATLTGGR + iTRAQ8plex (Y)
52772.8	52661.8	39225.9	43113.1	56415.5	226120	46694.5	49542.1	0.9	VYIGGAPDVATLTGGR
53768.5	71675.9	54487.5	49971.2	56631.8	62301.4	53564.3	68387.9	0.91	APVVSIHPPQLTVQPGQLAEFR
1.06089e+06	896837	1.43677e+06	1.04309e+06	922530	1.4983e+06	1.4416e+06	282295	0.91	DAPGQYGAYFHDDGFLAFPGHVFSR
14784.8	20683.5	13670.9	16031.3	17956.6	20730.2	12028	15475.7	0.92	SQPGSTPLHGQPLVVLQGNNIILEHHVAQEPSPGQPSTFIVPFR
355801	353021	268449	292631	332571	349843	286047	371599	0.94	EHLLMALADLDELLIR
344114	537628	318141	460954	414651	454433	430077	409052	0.94	EHLLMALAGIDTLLIR + Oxidation (M)
28101.2	20792.4	19791.6	21137.3	22590.9	22206.4	18711.4	21796.1	0.95	GMVFGIPDGVLELVPQ
29630	35234.1	22707.9	36718.1	66580.2	30349	37708.3	26849	0.96	AELLQVLQSLEAVLIQTVYNTK
79043.5	108662	98116.7	106237	107857	96022.5	104979	126941	0.96	GAYFHDDGFLAFPGHVFSR
115935	149215	162241	145896	144471	220979	157367	76679.2	0.98	TSTASGLLLWQGVEVGEAGQGKDFISLGLQDGHLVFR
51757	49583.5	33059	39496.4	50112.8	44073.2	44645.3	43534.5	1	LLSGPYFW
200350	177142	162414	172077	136219	165328	183923	214134	1	GPPTVSVLPEGPVWVK
2.13435e+06	2.5364e+06	2.60333e+06	2.72061e+06	2.42501e+06	3.73688e+06	2.67792e+06	1.96005e+06	1.01	TSTASGLLLWQGVEVGEAGQGK
212620	233194	190182	235301	216035	235392	218606	221401	1.01	EHLLMALAGIDTLLIR
5.09652e+06	4.51532e+06	8.37591e+06	3.37599e+06	3.72914e+06	7.67046e+06	5.92678e+06	2.06028e+06	1.02	GSVYIGGAPDVATLTGGR
24148.5	44184.8	31479.9	30686	28634.1	34192.7	28873.3	29531.9	1.06	LTGEFTVEPVPEGAQLSFGNFAQLGHESFYWQLPETYQGDK + iTRAQ8plex (Y)
198539	209814	169733	203335	175407	214846	170421	202127	1.07	HLISTHFAPGDFQGFALVNPQR
489086	424822	287618	260594	293787	329358	390403	290875	1.12	GSTPTVQVTPQLETK
88346.9	92584.3	97402	77053	71523.5	77794.3	79347.1	74642.4	1.19	VISSGSVASYVTSPQGF
	ExpOAK_02.itraq/117	ExpOAK_02.itraq/118	ExpOAK_02.itraq/119	ExpOAK_02.itraq/121	ExpOAK_02.itraq/113	ExpOAK_02.itraq/114	ExpOAK_02.itraq/115	ExpOAK_02.itraq/116
ExpOAK_02.itraq/117	1	1.31	1.17	1.09	1.5	1.6	1.36	1.21
ExpOAK_02.itraq/118	0.76	1	0.76	0.83	1.03	1.13	0.97	0.97
ExpOAK_02.itraq/119	0.86	1.32	1	1.02	1.41	1.41	1.24	1.22
ExpOAK_02.itraq/121	0.92	1.2	0.98	1	1.34	1.52	1.34	1.12
ExpOAK_02.itraq/113	0.67	0.97	0.71	0.75	1	1.12	0.97	0.94
ExpOAK_02.itraq/114	0.63	0.89	0.71	0.66	0.89	1	0.84	0.83
ExpOAK_02.itraq/115	0.74	1.03	0.81	0.74	1.03	1.18	1	0.96
ExpOAK_02.itraq/116	0.83	1.04	0.82	0.9	1.07	1.2	1.04	1
Back
protein	Q9HCU0
description	Endosialin OS=Homo sapiens OX=9606 GN=CD248
qvalue	0.00018
ratio	0.49
fold change	2.05
peptides
ExpOAK_02.itraq/117	ExpOAK_02.itraq/118	ExpOAK_02.itraq/119	ExpOAK_02.itraq/121	ExpOAK_02.itraq/113	ExpOAK_02.itraq/114	ExpOAK_02.itraq/115	ExpOAK_02.itraq/116	ratio	sequence
58918	155641	84607.2	61221.9	212779	184145	168974	184754	0.39	TFLEAWR
2.05519e+06	5.35071e+06	2.45407e+06	2.53585e+06	5.7162e+06	8.15319e+06	6.47307e+06	3.93959e+06	0.41	VDSLVGAGPASR
577312	1.07313e+06	783596	1.35784e+06	1.87846e+06	2.44773e+06	1.88626e+06	892910	0.49	QPEGGVGWSR
1.60843e+06	2.77374e+06	1.97351e+06	1.68072e+06	3.69729e+06	3.64636e+06	3.40299e+06	3.26509e+06	0.52	ELGGDLATPR
35322.7	52709.1	39583.2	42011.8	87156.8	60863	57058	83736.1	0.57	LGFRPAEDDPHR
	ExpOAK_02.itraq/117	ExpOAK_02.itraq/118	ExpOAK_02.itraq/119	ExpOAK_02.itraq/121	ExpOAK_02.itraq/113	ExpOAK_02.itraq/114	ExpOAK_02.itraq/115	ExpOAK_02.itraq/116
ExpOAK_02.itraq/117	1	1.86	1.23	1.19	2.78	3.13	2.87	2.03
ExpOAK_02.itraq/118	0.54	1	0.71	0.61	1.37	1.31	1.21	1.18
ExpOAK_02.itraq/119	0.82	1.41	1	1.03	2.33	2.18	2	1.65
ExpOAK_02.itraq/121	0.84	1.65	0.97	1	2.2	2.17	2.02	1.94
ExpOAK_02.itraq/113	0.36	0.73	0.43	0.45	1	0.99	0.92	0.87
ExpOAK_02.itraq/114	0.32	0.76	0.46	0.46	1.01	1	0.92	0.9
ExpOAK_02.itraq/115	0.35	0.83	0.5	0.49	1.09	1.09	1	0.96
ExpOAK_02.itraq/116	0.49	0.85	0.6	0.51	1.15	1.12	1.04	1
Back
protein	P02787
description	Serotransferrin OS=Homo sapiens OX=9606 GN=TF
qvalue	0.00018
ratio	1.4
fold change	1.4
peptides
ExpOAK_02.itraq/117	ExpOAK_02.itraq/118	ExpOAK_02.itraq/119	ExpOAK_02.itraq/121	ExpOAK_02.itraq/113	ExpOAK_02.itraq/114	ExpOAK_02.itraq/115	ExpOAK_02.itraq/116	ratio	sequence
63313.3	83870.5	86290.1	88316.2	152810	75058.9	120062	90772.4	0.81	AVANFF
1.22404e+06	1.45225e+06	1.7463e+06	1.79751e+06	2.1382e+06	1.4501e+06	1.54129e+06	2.01501e+06	0.9	HQTVPQNTGGK
382595	514778	596400	786424	678006	498034	487470	750292	0.95	DSGFQMNQLR + Oxidation (M)
62005.8	54129.9	71535.7	78329.5	52244.6	62655.2	75047.1	75794.5	0.97	TAGWNIPMGLLY
163438	142239	168523	145421	148825	123801	151975	149120	1.03	STLNQYFGYSGAFK
79858.2	71391.8	84226.8	84862.2	99298.8	67253.5	75483.8	80032.8	1.06	STIFENLANK
43710.8	45534.4	36044.5	45065.4	58609.1	42752.7	39992.7	35045.7	1.07	SAGWNIPIGLLY + iTRAQ8plex (Y)
1.58505e+06	2.00503e+06	2.27107e+06	2.58031e+06	1.66667e+06	1.82778e+06	1.99881e+06	2.26408e+06	1.12	MYLGYEYVTAIR + Oxidation (M); iTRAQ8plex (Y)
17872.5	14579.1	27480	27607.4	12729	19591.2	20777.4	NA	1.13	IMNGEADAMSLDGGFVYIAGK
148552	133336	163105	182089	144067	122646	130980	150313	1.13	NLKPVVAEFYGSK
121920	NA	131130	156984	99854.9	116067	113108	NA	1.16	AIAANEADAVTLDAGLVYDAYLAPNNLKPVVAEFYGSK + 2 iTRAQ8plex (Y)
258352	213773	251044	323918	197578	223007	213283	227956	1.17	SAGWNIPIGLL
69810.5	67224.3	88111.3	91031.9	66456.6	64895.4	69857	65548.7	1.19	LKPVVAEFYGSK
151318	128647	142899	171864	117867	113873	124950	149737	1.21	SAGWNIPIGLLY
129342	140416	167716	212249	120215	121797	124815	163357	1.24	EDPQTFYYAVAVVK + iTRAQ8plex (Y)
4.14731e+06	3.70335e+06	5.40037e+06	7.10407e+06	3.97757e+06	3.55602e+06	4.43168e+06	3.13683e+06	1.26	HSTIFENLANK
120501	96830	138899	135209	78456.5	87314	106121	174796	1.33	SKEFQLFSSPHGK
2.31261e+06	1.70403e+06	2.28794e+06	2.36419e+06	1.82436e+06	1.62991e+06	1.76354e+06	1.3071e+06	1.36	KDSGFQMNQLR
4.38853e+06	4.78391e+06	5.73946e+06	5.95973e+06	3.77202e+06	3.48881e+06	3.8857e+06	4.62688e+06	1.37	MYLGYEYVTAIR + iTRAQ8plex (Y)
2.92428e+06	3.20991e+06	4.35934e+06	4.7283e+06	2.89659e+06	2.56681e+06	2.48741e+06	2.9394e+06	1.37	EGYYGYTGAFR
181642	151734	187196	200235	126425	127810	162457	140644	1.38	SLDGGFVYIAGK
153119	154007	209616	231172	124695	137054	113881	134677	1.39	TAGWNIPMGLLYNK + Oxidation (M); iTRAQ8plex (Y)
3.77878e+06	3.39344e+06	6.11226e+06	6.40406e+06	3.101e+06	3.59988e+06	3.84237e+06	3.33525e+06	1.39	MYLGYEYVTAIR + Oxidation (M)
7.77672e+06	6.66015e+06	1.17861e+07	1.47098e+07	6.96327e+06	6.70177e+06	7.43921e+06	5.25212e+06	1.4	DGAGDVAFVK
2.18792e+06	1.69455e+06	3.24643e+06	4.04888e+06	1.94284e+06	1.78833e+06	2.3139e+06	1.38866e+06	1.43	DSAHGFLK
1.69671e+06	1.52853e+06	2.11873e+06	2.3747e+06	1.28915e+06	1.30933e+06	1.34016e+06	1.45219e+06	1.43	TAGWNIPMGLLYNK + iTRAQ8plex (Y)
842132	527802	769994	873401	680941	429885	498691	633678	1.43	KPVEEYAN
4.19341e+06	4.92797e+06	6499007	8.07564e+06	3.97937e+06	3.84864e+06	3.63868e+06	5.09103e+06	1.45	EGYYGYTGAFR + iTRAQ8plex (Y)
2.31287e+06	2.32999e+06	3.7652e+06	5.37882e+06	2.62648e+06	2.08223e+06	1.95635e+06	1.86498e+06	1.47	TAGWNIPMGLLYNK + Oxidation (M)
2.45215e+06	2.19326e+06	3.51617e+06	4.33528e+06	1.82773e+06	2.0106e+06	2.25399e+06	1.97794e+06	1.47	EDPQTFYYAVAVVK
1.0102e+06	800606	1.08548e+06	1.23057e+06	674144	692296	816028	680134	1.53	LAPNNLKPVVAEFYGSK
3.4341e+06	2.67623e+06	4.90111e+06	5.38245e+06	2.59203e+06	2.46709e+06	3.28948e+06	2.60746e+06	1.58	DSGFQMNQLR
1.71846e+06	1.41955e+06	2.83676e+06	3.42052e+06	1.36868e+06	1.35379e+06	1.4388e+06	1.41425e+06	1.59	KDSGFQMNQLR + Oxidation (M)
1.34968e+06	713648	1.20428e+06	1.98529e+06	626280	980099	1.20154e+06	434646	1.63	AIAANEADAVTLDAGLVYDAYLAPNNLKPVVAEFYGSK + iTRAQ8plex (Y)
288415	178442	286304	298313	176223	150863	178564	167892	1.67	EDLIWELLNQAQEHFGKDK
7.90234e+06	6.23938e+06	1.16248e+07	1.38375e+07	5.34588e+06	5.55336e+06	5.67221e+06	5.9002e+06	1.71	NPDPWAK
393870	572484	944131	1.88285e+06	413690	422735	594132	384881	1.76	SMGGKEDLIWELLNQAQEHFGK + Oxidation (M)
10753958	7.89711e+06	1.5058e+07	1.79136e+07	7.37859e+06	7.09987e+06	1.01999e+07	3.27089e+06	1.76	APNHAVVTR
1.37435e+06	1.12745e+06	2.90764e+06	2.15534e+06	936214	935913	1.22649e+06	677645	1.84	SMGGKEDLIWELLNQAQEHFGK
4.00297e+06	2.84779e+06	6.09932e+06	6.55432e+06	3.01159e+06	2.80352e+06	2.51714e+06	2.55327e+06	1.85	YLGEEYVK
2.77172e+06	1.51161e+06	2.91052e+06	4.84281e+06	1.2406e+06	1.70844e+06	2.17636e+06	581402	1.95	AIAANEADAVTLDAGLVYDAYLAPNNLKPVVAEFYGSK
1.33134e+06	862858	2.05155e+06	2.11098e+06	754287	893986	920318	597221	2.01	KSASDLTWDNLK
1.36655e+07	8.051e+06	1.96296e+07	2.65607e+07	7.28066e+06	8.08266e+06	9.20229e+06	6.18404e+06	2.14	SASDLTWDNLK
7.51085e+06	4.9337e+06	1.10106e+07	1.19642e+07	3.93686e+06	4.50761e+06	5.37484e+06	3.79352e+06	2.16	TAGWNIPMGLLYNK
9.19425e+06	5.53941e+06	1.16358e+07	1.33522e+07	4.34974e+06	4.4957e+06	6.81918e+06	4.5968e+06	2.28	MYLGYEYVTAIR
3.20269e+06	601403	1.97514e+06	2.00434e+06	938624	805761	1.16024e+06	510955	2.29	EDLIWELLNQAQEHFGK
2.28082e+06	1248160	2.61501e+06	3.18751e+06	1.07464e+06	1.01934e+06	1.50183e+06	691322	2.33	EFQLFSSPHGK
	ExpOAK_02.itraq/117	ExpOAK_02.itraq/118	ExpOAK_02.itraq/119	ExpOAK_02.itraq/121	ExpOAK_02.itraq/113	ExpOAK_02.itraq/114	ExpOAK_02.itraq/115	ExpOAK_02.itraq/116
ExpOAK_02.itraq/117	1	0.84	1.31	1.51	0.8	0.79	0.89	0.81
ExpOAK_02.itraq/118	1.19	1	1.46	1.66	0.92	0.92	1.05	0.93
ExpOAK_02.itraq/119	0.76	0.69	1	1.13	0.61	0.61	0.68	0.59
ExpOAK_02.itraq/121	0.66	0.6	0.88	1	0.54	0.54	0.6	0.55
ExpOAK_02.itraq/113	1.26	1.09	1.63	1.84	1	0.98	1.08	0.99
ExpOAK_02.itraq/114	1.26	1.09	1.65	1.84	1.02	1	1.11	1.02
ExpOAK_02.itraq/115	1.13	0.95	1.48	1.67	0.93	0.9	1	0.94
ExpOAK_02.itraq/116	1.24	1.08	1.71	1.81	1.01	0.98	1.07	1
Back
protein	P00738
description	Haptoglobin OS=Homo sapiens OX=9606 GN=HP
qvalue	0.00018
ratio	2.07
fold change	2.07
peptides
ExpOAK_02.itraq/117	ExpOAK_02.itraq/118	ExpOAK_02.itraq/119	ExpOAK_02.itraq/121	ExpOAK_02.itraq/113	ExpOAK_02.itraq/114	ExpOAK_02.itraq/115	ExpOAK_02.itraq/116	ratio	sequence
1.90895e+06	1.65894e+06	1.66333e+06	1.34283e+06	2.17753e+06	1.67002e+06	1.79891e+06	2.37341e+06	0.84	NPANPVQ
177217	155760	202988	154682	131029	142949	155167	171217	1.12	SPVGVQPILN
403515	257342	308574	272070	168382	203388	193379	127106	1.61	SPVGVQPILNEHTF
180234	214862	165065	117838	175642	91141.2	80959.5	115173	1.68	TEGDGVYTLNDK
1.96608e+06	409644	710135	1.23845e+06	602559	555525	405251	NA	1.69	TEGDGVYTLNNEK
837908	1.30471e+06	446435	909694	553558	457970	413868	785555	1.73	DIAPTLTLYVGK + iTRAQ8plex (Y)
416691	431902	153192	241409	167269	140449	109732	215368	2.07	VGYVSGWGR + iTRAQ8plex (Y)
4.31546e+06	2.52014e+06	1.63543e+06	1.88972e+06	866995	775750	864386	NA	2.52	GSFPWQAK
1.63538e+06	2.42708e+06	3182567	1.61064e+06	797418	771812	472656	1.10112e+06	2.54	TEGDGVYTLNDKK
1.62472e+06	2.079e+06	956038	1.51641e+06	503260	539136	538163	149079	3.02	DIAPTLTLYVGK
6.02708e+06	7.96723e+06	2.48196e+06	5.33802e+06	1.83474e+06	1.79759e+06	2.23509e+06	903197	3.12	VTSIQDWVQK
3.03325e+07	1.46104e+07	7.9276e+06	1.03105e+07	2.60238e+06	1.6794e+06	1.78563e+06	4.58491e+06	5.69	ILGGHLDAK
1.21628e+07	9.67745e+06	3.60608e+06	6.76032e+06	689963	541565	731878	362143	13.23	VGYVSGWGR
	ExpOAK_02.itraq/117	ExpOAK_02.itraq/118	ExpOAK_02.itraq/119	ExpOAK_02.itraq/121	ExpOAK_02.itraq/113	ExpOAK_02.itraq/114	ExpOAK_02.itraq/115	ExpOAK_02.itraq/116
ExpOAK_02.itraq/117	1	0.88	0.53	0.67	0.4	0.34	0.33	0.52
ExpOAK_02.itraq/118	1.14	1	0.65	0.71	0.39	0.33	0.32	0.49
ExpOAK_02.itraq/119	1.88	1.54	1	1.3	0.65	0.66	0.57	0.58
ExpOAK_02.itraq/121	1.48	1.42	0.77	1	0.5	0.48	0.45	0.68
ExpOAK_02.itraq/113	2.49	2.58	1.55	2.02	1	0.89	0.83	1.09
ExpOAK_02.itraq/114	2.97	3.08	1.52	2.09	1.12	1	1	1.26
ExpOAK_02.itraq/115	3.02	3.15	1.75	2.2	1.21	1	1	1.32
ExpOAK_02.itraq/116	1.93	2.02	1.73	1.46	0.92	0.79	0.76	1
Back
protein	P01023
	P20742
description	Alpha-2-macroglobulin OS=Homo sapiens OX=9606 GN=A2M
	Pregnancy zone protein OS=Homo sapiens OX=9606 GN=PZP
qvalue	0.00029
ratio	1.36
fold change	1.36
peptides
ExpOAK_02.itraq/117	ExpOAK_02.itraq/118	ExpOAK_02.itraq/119	ExpOAK_02.itraq/121	ExpOAK_02.itraq/113	ExpOAK_02.itraq/114	ExpOAK_02.itraq/115	ExpOAK_02.itraq/116	ratio	sequence
566048	723152	578533	531124	803288	472802	661114	NA	0.87	LVHVEEPHTETVR
58686.7	49583.5	44632	58481.2	74798.5	43012.1	56839.6	62051.1	0.91	FVELTMPYSVIR
9129.38	8192.89	9840.48	14229.2	10557.1	10132.8	8112.75	NA	0.94	VSNQTLSLFFTVLQDVPVR
165751	107810	128755	148049	145148	144836	129737	135418	0.99	LEIPLTVTHPVVR
105304	63909.2	NA	97689.8	109896	59000.1	115292	88756.1	0.99	ALLAYAF
25506.3	23522.6	16379.7	24516.3	23625.9	22659.1	20811	18574.2	1.11	AFQPFFVELTMPYSVIR + iTRAQ8plex (Y)
235149	139753	137631	212374	436865	128140	145173	166855	1.11	QFSFPLSSEPFQGSYK + iTRAQ8plex (Y)
112948	87256.6	86347.7	136410	92100.1	70295.5	87308.6	104145	1.11	FVELTMPYSVIR + Oxidation (M)
28885.7	21848.5	21071.1	40122.1	15472.6	22199.3	25060.5	21125.3	1.16	ALLAYAFALAGNQDKR
8792.45	4700.25	3953.71	6642.8	3620.98	4805.84	4800.46	NA	1.16	ALLAYAFSLLGK
181039	131276	142011	163692	128124	116467	132475	139080	1.17	NQGNTWLTAF
57449.6	52282.9	44891.4	67266.5	41353.9	47874.5	59362.5	45563.1	1.17	AYIFIDEAHITQALIWLSQR
147345	84131	85022.1	107339	86569.7	74893.8	67303.9	88797.3	1.19	LLIYAVLPTGDVIGDSAK + iTRAQ8plex (Y)
177619	94431.3	93817.1	135910	78413.3	88264.3	97319.4	111387	1.22	LLLQQVSLPELPGEYSMK
44817.1	33789.7	29589.5	48394.3	30382.8	24406.5	41655.5	31762.1	1.25	GGVEDEVTLSAYITIALLEIPLTVTHPVVR
51163.6	30908	33001.4	62148	29415.8	26950.9	37093.6	35539.5	1.27	AFQPFFVELTMPYSVIR
275460	303975	194447	415813	299287	211146	238511	210953	1.29	ALLAYAFALAGNQDK
571378	285022	328965	479313	290728	241825	318228	315276	1.31	IAQWQSFQLEGGLK
127331	106200	151348	145421	106467	95433	109799	99001.9	1.33	LLLQQVSLPELPGEYSMK + Oxidation (M)
159415	136224	99776.5	154056	157506	89184	113629	104598	1.33	ATVLNYLPK
1.34622e+06	1.04097e+06	867005	1.57366e+06	767542	685505	982012	1.2797e+06	1.36	SSGSLLNNAIK
134572	127747	175093	218882	113820	104630	111193	128094	1.36	DMYSFLEDMGLK + Oxidation (M)
64500.1	41587.2	57354.2	58481.2	43118	43927	41452.3	21388.7	1.37	AFQPFFVELTMPY
142819	62891.1	77045.6	125648	72697.6	69305.1	76878	67523.8	1.39	NQGNTWLTAFVLK
941904	333114	494848	787675	506782	351289	377688	511963	1.43	DTVIKPLLVEPEGLEK
437812	246023	299007	398593	246795	234373	236664	283921	1.43	KDTVIKPLLVEPEGLEK
674470	344669	494502	609591	376032	344379	387816	409875	1.44	TEHPFTVEEFVLPK
108523	60523.2	84722.4	96325.6	61420.6	61971.3	66346.5	56743	1.46	GSFALSFPVESDVAPIAR
379980	206669	271919	452782	216610	208057	206766	221170	1.51	LPPNVVEESAR
123549	62464.8	83339.2	110567	63462.8	62914.6	69974.6	39547.3	1.52	VVSMDENFHPLNELIPLVYIQDPK
200450	66229.8	68123.8	244287	86662.4	39781.4	75332.7	NA	1.55	QGIPFFGQVR
482569	138640	187876	301717	148886	128234	164506	NA	1.6	DMYSFLEDMGLK
13698.6	6023.9	7159.33	11766.3	5734.24	3282.5	6473.4	NA	1.6	APVGHFYEPQAPSAEVEMTSYVLLAYLTAQPAPTSEDLTSATNIVK
71832.1	35435.4	42038.5	85462.9	29832.9	33784.7	42416.4	32827.8	1.65	AFQPFFVELTMPYSVIR + Oxidation (M)
526762	217031	268726	461792	191887	230805	259003	126073	1.67	LLIYAVLPTGDVIGDSAK
1.36674e+06	466402	615189	1.07852e+06	401706	335984	573603	688899	1.7	FEVQVTVPK
98153.2	30214.2	42269	75626.3	26579.6	32801.4	48038.2	NA	1.72	QFSFPLSSEPFQGSYK
828755	448407	726999	783545	451046	350770	423862	508465	1.73	SASNMAIVDVK
220767	123746	186505	246940	120215	134837	113814	104145	1.73	AVDQSVLLMKPDAELSASSVYNLLPEK
135176	56095.2	115499	101357	52028.3	41432.1	63978.2	NA	2.08	QTVSWAVTPK
93325.5	34665.8	58913.8	94123.1	26425.1	35654.7	51918.2	NA	2.08	VSVQLEASPAFLAVPVEK
1.57101e+06	NA	589253	969889	435938	362914	471144	NA	2.22	GVPIPNK
349405	NA	109690	253172	65715.1	73526.1	108624	NA	3.44	AIGYLNTGYQR
	ExpOAK_02.itraq/117	ExpOAK_02.itraq/118	ExpOAK_02.itraq/119	ExpOAK_02.itraq/121	ExpOAK_02.itraq/113	ExpOAK_02.itraq/114	ExpOAK_02.itraq/115	ExpOAK_02.itraq/116
ExpOAK_02.itraq/117	1	0.56	0.65	0.91	0.56	0.54	0.57	0.65
ExpOAK_02.itraq/118	1.78	1	1.19	1.68	1	0.92	1.1	1.06
ExpOAK_02.itraq/119	1.53	0.84	1	1.54	0.83	0.79	0.97	1
ExpOAK_02.itraq/121	1.1	0.59	0.65	1	0.58	0.55	0.63	0.66
ExpOAK_02.itraq/113	1.77	1	1.2	1.73	1	0.92	1.05	1.02
ExpOAK_02.itraq/114	1.87	1.08	1.27	1.83	1.09	1	1.15	1.19
ExpOAK_02.itraq/115	1.74	0.91	1.04	1.59	0.95	0.87	1	0.97
ExpOAK_02.itraq/116	1.53	0.94	1	1.52	0.98	0.84	1.03	1
Back
protein	P01834
	P0DOX7
description	Immunoglobulin kappa constant OS=Homo sapiens OX=9606 GN=IGKC
	Immunoglobulin kappa light chain OS=Homo sapiens OX=9606
qvalue	0.00172
ratio	1.23
fold change	1.23
peptides
ExpOAK_02.itraq/117	ExpOAK_02.itraq/118	ExpOAK_02.itraq/119	ExpOAK_02.itraq/121	ExpOAK_02.itraq/113	ExpOAK_02.itraq/114	ExpOAK_02.itraq/115	ExpOAK_02.itraq/116	ratio	sequence
118983	153771	185928	133657	237310	162427	148650	257710	0.73	DSTYSLSSTL
826241	693175	823364	639126	1.07857e+06	804424	696034	1.10589e+06	0.81	SQESVTEQDSK
2.10779e+06	1.85405e+06	1.98262e+06	1.97394e+06	4.27349e+06	2.06005e+06	1.88659e+06	2.67997e+06	0.84	VDNALQSGN
628808	630568	768496	649763	847778	668526	613243	895791	0.85	DIQMTQSPS
331301	210600	178205	181213	283777	184853	200047	248616	0.88	MFGQGTK
3473.93	1413.15	4966.93	6487.62	2116.05	7515.32	4667.77	NA	0.89	TVAAPSVFIFPPSDEQ
262607	251967	294050	261732	256064	302924	281830	300010	0.9	TYSLSSTLTLSK + iTRAQ8plex (Y)
4.22836e+06	4.4978e+06	4.11774e+06	4.60291e+06	4.16598e+06	3.75271e+06	3.08469e+06	4.15923e+06	1.1	TVAAPSVF
591152	547479	626935	511964	490191	518550	495600	507190	1.13	TYSLSSTLTLSK
49413.5	50980.6	43202.7	67992.4	42388.9	42917.7	44981.2	53698.1	1.14	SGTASVVCLLNNFYPR
574265	622280	687600	525880	464418	511829	525951	520521	1.16	STYSLSSTLTLSK
551032	441184	657089	486959	415269	471600	419797	488673	1.16	TVAAPSVFIFPPSD
149256	91613.5	158610	98728.5	116137	101446	106087	83365.7	1.17	QGLSSPVTK
244302	215762	343385	335769	204128	318110	263034	226519	1.17	DSTYSLSSTLTL
665921	351394	541186	305484	355918	379421	351049	384774	1.19	LNNFYPR
1.06626e+06	967613	1.1267e+06	722649	734082	874508	826325	937144	1.19	LLNNFYPR
172993	151474	286558	223012	180060	141723	122968	182203	1.23	WKVDNALQSGNSQESVTEQDSK
224790	150337	214745	152179	115890	142147	150044	155004	1.24	LSSTLTLSK
112445	110557	172903	201612	106683	104983	101267	120481	1.32	AAPSVFIFPPSDEQLK
839758	630000	841576	798100	567399	595495	619794	636188	1.35	VFIFPPSDEQLK
83287.9	44563.6	83316.2	53087.4	50854.3	67347.8	47584.7	45715.4	1.35	EVTHQGLSSPVTK
44424.9	40751.3	72031.4	54238.7	32502.3	36315	33626.8	33988.2	1.45	ALQSGNSQESVTEQDSKDSTYSLSSTLTLSK
62639.4	28698.8	81783.1	47305.6	35344.7	42941.3	37842.7	33733.1	1.49	ALQSGNSQESVTEQDSK
719025	413906	709017	480690	355300	379893	438895	373582	1.55	SSTLTLSK
1.19315e+06	943962	2.65746e+06	1.2643e+06	740079	931720	824123	341767	1.57	VDNALQSGNSQESVTEQDSKDSTYSLSSTLTLSK
8.94746e+07	3.67462e+07	1.18537e+08	6.3261e+07	3.56235e+07	5.22701e+07	5.09602e+07	4.30314e+07	1.61	DSTYSLSSTLTLSK + iTRAQ8plex (Y)
1.2201e+06	547526	1.22185e+06	748054	442890	573612	701828	290669	1.9	SLSSTLTLSK
1.95303e+07	6.90574e+06	2.65725e+07	1.49274e+07	7.34092e+06	1.12073e+07	1.10146e+07	6.63119e+06	1.9	VDNALQSGNSQESVTEQDSK
362077	224973	761349	379859	168443	210981	250907	83283.4	1.97	VDNALQSGNSQESVTEQDSKDSTYSLSSTLTLSK + iTRAQ8plex (Y)
5.14473e+06	1.60303e+06	9.85858e+06	5.10563e+06	1.86801e+06	2.76614e+06	2.77115e+06	1.5659e+06	2.25	GTVAAPSVFIFPPSDEQLK
2.21829e+08	3.2606e+07	3.01601e+08	1.70085e+08	6.35235e+07	1.09279e+08	1.11266e+08	6.27003e+07	2.33	DSTYSLSSTLTLSK
2.73807e+07	9.34803e+06	3.0705e+07	1.85942e+07	8.20942e+06	1.11551e+07	1.38105e+07	7.61801e+06	2.36	IFPPSDEQLK
30877.2	NA	39341.2	31762.3	7476.76	16011.6	16312.8	5871.81	2.9	TVAAPSVFIFPPSDEQLKSGTASVVCLLNNFYPR
2.6454e+08	5.84612e+07	3.65009e+08	2.61594e+08	6.48285e+07	1.26631e+08	1.35107e+08	2.2015e+07	2.9	TVAAPSVFIFPPSDEQLK
	ExpOAK_02.itraq/117	ExpOAK_02.itraq/118	ExpOAK_02.itraq/119	ExpOAK_02.itraq/121	ExpOAK_02.itraq/113	ExpOAK_02.itraq/114	ExpOAK_02.itraq/115	ExpOAK_02.itraq/116
ExpOAK_02.itraq/117	1	0.75	1.19	0.93	0.68	0.79	0.71	0.75
ExpOAK_02.itraq/118	1.33	1	1.59	1.27	0.97	1.06	1	1.03
ExpOAK_02.itraq/119	0.84	0.63	1	0.73	0.61	0.68	0.64	0.66
ExpOAK_02.itraq/121	1.08	0.79	1.37	1	0.74	0.87	0.8	0.8
ExpOAK_02.itraq/113	1.47	1.03	1.63	1.35	1	1.16	1.1	1.03
ExpOAK_02.itraq/114	1.26	0.94	1.47	1.15	0.86	1	0.96	0.98
ExpOAK_02.itraq/115	1.41	1	1.55	1.25	0.91	1.04	1	1.01
ExpOAK_02.itraq/116	1.33	0.97	1.52	1.25	0.98	1.02	0.99	1
Back
protein	P06870
description	Kallikrein-1 OS=Homo sapiens OX=9606 GN=KLK1
qvalue	0.00652
ratio	0.53
fold change	1.87
peptides
ExpOAK_02.itraq/117	ExpOAK_02.itraq/118	ExpOAK_02.itraq/119	ExpOAK_02.itraq/121	ExpOAK_02.itraq/113	ExpOAK_02.itraq/114	ExpOAK_02.itraq/115	ExpOAK_02.itraq/116	ratio	sequence
327982	756066	366208	337021	838509	982863	505409	938585	0.4	QADEDYSHDLMLLR + Oxidation (M)
8.55094e+06	1.72461e+07	5.45472e+06	5.58703e+06	1.75505e+07	2.31773e+07	1.01206e+07	1.64658e+07	0.41	LTEPADTITDAVK
2.01445e+06	5.40425e+06	1.27776e+06	1.71999e+06	5.53385e+06	7.79481e+06	3.18376e+06	141565	0.44	WIEDTIAENS
10701.4	48849.5	12218.5	20098.6	27837	47916.9	25732.4	30930.9	0.53	HRQWVLTAAHCISDNYQLWLGR
418551	603077	342025	345343	565113	672205	450837	698198	0.62	QADEDYSHDLMLLR + iTRAQ8plex (Y)
46949.4	78258.6	69172.7	71083.5	121049	95574.5	68530.1	122127	0.65	WIEDTIAEN
2.74991e+06	2.58362e+06	1.43467e+06	1.45619e+06	2.62604e+06	3.25493e+06	1.99599e+06	2.99989e+06	0.69	QADEDYSHDLMLLR
	ExpOAK_02.itraq/117	ExpOAK_02.itraq/118	ExpOAK_02.itraq/119	ExpOAK_02.itraq/121	ExpOAK_02.itraq/113	ExpOAK_02.itraq/114	ExpOAK_02.itraq/115	ExpOAK_02.itraq/116
ExpOAK_02.itraq/117	1	2.02	0.82	0.85	2.56	2.71	1.46	1.93
ExpOAK_02.itraq/118	0.5	1	0.48	0.45	1.02	1.26	0.67	1.16
ExpOAK_02.itraq/119	1.22	2.06	1	1.02	2.28	2.68	1.39	2.09
ExpOAK_02.itraq/121	1.17	2.24	0.98	1	1.8	2.38	1.37	2.02
ExpOAK_02.itraq/113	0.39	0.98	0.44	0.55	1	1.24	0.6	1.11
ExpOAK_02.itraq/114	0.37	0.79	0.37	0.42	0.81	1	0.54	0.92
ExpOAK_02.itraq/115	0.69	1.5	0.72	0.73	1.66	1.86	1	1.55
ExpOAK_02.itraq/116	0.52	0.86	0.48	0.49	0.9	1.09	0.65	1
Back
protein	P05155
description	Plasma protease C1 inhibitor OS=Homo sapiens OX=9606 GN=SERPING1
qvalue	0.00704
ratio	0.75
fold change	1.34
peptides
ExpOAK_02.itraq/117	ExpOAK_02.itraq/118	ExpOAK_02.itraq/119	ExpOAK_02.itraq/121	ExpOAK_02.itraq/113	ExpOAK_02.itraq/114	ExpOAK_02.itraq/115	ExpOAK_02.itraq/116	ratio	sequence
1.75708e+06	NA	61403.6	61021.7	707820	611931	1.49926e+06	469910	0.09	FPVFMGR
6.65834e+06	1.1524e+06	426368	414189	2.79389e+06	3.7946e+06	7.10241e+06	1.81877e+06	0.22	FQPTLLTLPR
1.84563e+06	1.01807e+06	314729	298701	834647	1.84692e+06	3.094e+06	NA	0.31	KVETNMAFSPFSIASLLTQVLLGAGENTK + Oxidation (M)
2.5735e+06	1.29588e+06	626810	727610	2.73126e+06	2.74966e+06	3.40931e+06	140327	0.35	LVLLNAIYLSAK
178565	249173	120686	112970	427936	311908	373556	258265	0.43	LYHAFSAMK + Oxidation (M)
375655	683088	193916	220196	630890	649685	1.08827e+06	522246	0.45	VETNMAFSPFSIASLLTQVLLGAGENTK + Oxidation (M)
1.7143e+06	475786	169211	254076	740786	756213	1.75619e+06	358608	0.46	TLLVFEVQQPFLFVLWDQQHK
4.23832e+06	2.15904e+06	2.02527e+06	1.273e+06	4.17463e+06	4.75043e+06	5.46225e+06	1.27065e+06	0.47	LLDSLPSDTR
48933.8	50284.4	46392.2	61323.3	113523	134568	68755.1	52817.5	0.56	TLLVFEVQQPFL
8.61342e+06	4.51082e+06	6.20376e+06	2.10873e+06	9.23472e+06	9.49142e+06	9.88983e+06	6.06932e+06	0.57	TLYSSSPR
1.35568e+06	60494.8	238527	176119	521019	238390	400162	318251	0.57	SIASLLTQVLLGAGENTK
1.84237e+06	703452	1.10335e+06	804733	1.46452e+06	1.53575e+06	1.60189e+06	985246	0.63	KYPVAHFIDQTLK
378270	501992	444072	414086	751352	646879	632173	674826	0.65	LEDMEQALSPSVFK + Oxidation (M)
552973	263072	282408	230145	473013	419745	408493	356382	0.66	MEPFHFK
274575	267334	201605	216254	382798	347822	330221	402715	0.66	YPVAHFIDQTLK
789932	512316	481650	370110	695895	790252	859548	522332	0.67	LYHAFSAMK
112143	44255.8	31456.8	58844.1	66703.8	85811.9	116283	45674.2	0.67	KVETNMAFSPFSIASLLTQVLLGAGENTK
1.24239e+06	929466	1.19736e+06	878282	1.52968e+06	1.47689e+06	1.43767e+06	1.06084e+06	0.72	VTTSQDMLSIMEK + Oxidation (M)
394162	233663	306730	250419	316990	443798	443430	276514	0.74	HRLEDMEQALSPSVFK
2.57553e+06	1.27579e+06	2.83504e+06	1.26962e+06	2.42435e+06	2.52788e+06	2.36052e+06	1.76315e+06	0.76	TNLESILSYPK
29865.3	47717.6	19574.9	34081.3	24960.6	41922.6	74056.1	NA	0.76	TLLVFEVQQPFLFVLWDQQHKFPVFMGR + Oxidation (M)
78540.6	75630.3	69898.9	71809.4	96147.4	117293	94564.8	71515.1	0.77	FQPTLLTL
1.34533e+06	692891	793797	787262	1.03791e+06	991989	1026372	502910	0.78	LEDMEQALSPSVFK
33270.9	48967.9	30131.2	25980.5	50143.7	31645.9	38363.4	NA	0.83	MLFVEP
8969.46	8813.27	11215.6	12777.5	15803.1	10147	11845	12229.2	0.83	LVLLNAIYL
29871.4	33505.6	35825.5	43713.8	72574	41125.6	40379	41682.9	0.84	TLLVFEVQQPFLFVL
623377	393921	308689	321365	487040	301697	447394	390535	0.85	LFVLWDQQHK
175507	143707	173710	104423	225508	176788	194001	170147	0.85	TNLESILSYPK + iTRAQ8plex (Y)
38309.8	43230.5	31341.5	25706.4	46927.5	38930.2	31554.1	38995.9	0.89	MLFVEPIL
1.81364e+06	835556	1.2851e+06	1.16813e+06	1.38978e+06	1.34507e+06	1.38075e+06	412368	0.9	VTTSQDMLSIMEK
74642.3	44284.2	60602.5	70751.9	82021.9	73071	72055.7	44271.1	0.9	TLLVFEVQQPFLF
175618	146165	125182	129727	169988	133750	154176	143623	0.93	TLLVFEVQQPF
1.08975e+06	NA	398714	286036	438317	420334	356743	NA	0.95	KVETNMAFSPF
793996	512325	735610	596188	689437	705690	735623	640464	0.95	GVTSVSQIFHSPDLAIR
153279	98764.5	115960	108490	107702	121443	115913	114967	0.97	SDANLELINTWVAK
664814	385729	709594	507471	651899	640700	550088	506943	0.98	KVETNMAFSPF + Oxidation (M)
390641	277279	447358	331139	308617	390268	344666	277996	1.1	VTTSQDMLSIMEK + 2 Oxidation (M)
131897	136485	296782	187533	166929	135710	115225	147762	1.13	ELTETGVEAAAASAISVAR
	ExpOAK_02.itraq/117	ExpOAK_02.itraq/118	ExpOAK_02.itraq/119	ExpOAK_02.itraq/121	ExpOAK_02.itraq/113	ExpOAK_02.itraq/114	ExpOAK_02.itraq/115	ExpOAK_02.itraq/116
ExpOAK_02.itraq/117	1	0.64	0.72	0.63	0.95	1	1.05	0.71
ExpOAK_02.itraq/118	1.55	1	1	0.92	1.53	1.55	1.52	1.08
ExpOAK_02.itraq/119	1.4	1	1	0.93	1.47	1.32	1.43	1.05
ExpOAK_02.itraq/121	1.58	1.09	1.07	1	1.79	1.59	1.58	1.16
ExpOAK_02.itraq/113	1.05	0.65	0.68	0.56	1	0.98	0.98	0.74
ExpOAK_02.itraq/114	1	0.65	0.76	0.63	1.03	1	1.04	0.74
ExpOAK_02.itraq/115	0.95	0.66	0.7	0.63	1.02	0.96	1	0.75
ExpOAK_02.itraq/116	1.41	0.92	0.95	0.86	1.36	1.35	1.33	1
Back
protein	P04083
description	Annexin A1 OS=Homo sapiens OX=9606 GN=ANXA1
qvalue	0.00735
ratio	1.53
fold change	1.53
peptides
ExpOAK_02.itraq/117	ExpOAK_02.itraq/118	ExpOAK_02.itraq/119	ExpOAK_02.itraq/121	ExpOAK_02.itraq/113	ExpOAK_02.itraq/114	ExpOAK_02.itraq/115	ExpOAK_02.itraq/116	ratio	sequence
240379	269465	163912	181088	287824	171930	204078	340252	0.86	TPAQFDADELR
154587	58392.1	59432.5	57792.9	63830.5	54826.2	47030.4	68675.9	1	ENEEQEYVQTVK
2.26701e+06	1.54481e+06	950966	1.09016e+06	1.34705e+06	1.08709e+06	777850	1.3694e+06	1.07	ALYEAGER
19894.1	20091.5	37808.1	34715.8	31760.8	22402.1	25715.6	22602.6	1.1	GLGTDEDTLIEIL
369550	334109	620145	484732	440078	352892	291874	412549	1.11	FIENEEQEYVQTVK
487195	279884	257971	295848	276918	199190	269014	114268	1.24	KGTDVNVFNTILTTR
120491	82118.3	131867	112457	93459.5	93758.7	92398	98549.3	1.24	GGPGSAVSPYPTFN
284935	184103	142242	138663	135601	105738	92784.3	NA	1.53	AAYLQETGKPLDETLK
1.16941e+06	713562	442240	541098	521550	368196	358355	320090	1.71	GTDVNVFNTILTTR
220566	136035	147636	240157	104458	106516	102711	NA	1.73	GGPGSAVSPYPTFNPSSDVAALHK
6.79974e+06	4.22258e+06	2.34924e+06	2.65803e+06	2.05435e+06	1639575	2.1353e+06	1.24699e+06	1.83	GLGTDEDTLIEILASR
1.14256e+06	283199	250940	305234	237032	85010.1	96546.8	221829	2.01	VLDLELK
3.15621e+06	1.72382e+06	746710	1.13383e+06	902000	480985	504737	675649	2.39	NALLSLAK
5.69744e+06	3.27891e+06	2.6982e+06	3.39859e+06	1.82368e+06	1.47314e+06	1.2646e+06	201049	2.45	GVDEATIIDILTK
4.12029e+06	1.9022e+06	1.11204e+06	1.48115e+06	892373	500572	643096	540474	2.85	ALTGHLEEVVLALLK
	ExpOAK_02.itraq/117	ExpOAK_02.itraq/118	ExpOAK_02.itraq/119	ExpOAK_02.itraq/121	ExpOAK_02.itraq/113	ExpOAK_02.itraq/114	ExpOAK_02.itraq/115	ExpOAK_02.itraq/116
ExpOAK_02.itraq/117	1	0.62	0.47	0.49	0.47	0.37	0.33	0.27
ExpOAK_02.itraq/118	1.62	1	0.82	0.99	0.84	0.64	0.51	0.78
ExpOAK_02.itraq/119	2.11	1.22	1	1.15	0.94	0.71	0.7	0.72
ExpOAK_02.itraq/121	2.05	1.01	0.87	1	0.91	0.67	0.67	0.65
ExpOAK_02.itraq/113	2.11	1.19	1.06	1.1	1	0.78	0.71	0.75
ExpOAK_02.itraq/114	2.69	1.57	1.41	1.49	1.28	1	0.99	1.08
ExpOAK_02.itraq/115	3.07	1.98	1.44	1.49	1.41	1.01	1	1.07
ExpOAK_02.itraq/116	3.65	1.28	1.38	1.54	1.34	0.93	0.94	1
Back
protein	O95460
description	Matrilin-4 OS=Homo sapiens OX=9606 GN=MATN4
qvalue	0.01472
ratio	0.47
fold change	2.11
peptides
ExpOAK_02.itraq/117	ExpOAK_02.itraq/118	ExpOAK_02.itraq/119	ExpOAK_02.itraq/121	ExpOAK_02.itraq/113	ExpOAK_02.itraq/114	ExpOAK_02.itraq/115	ExpOAK_02.itraq/116	ratio	sequence
128683	195343	162634	297143	795002	1.16061e+06	527633	586366	0.26	TLGALESLTLNLAQLTAR
304648	414617	371857	274447	520592	536943	1.44266e+06	942288	0.47	GISAGTELR
52169.3	83752.1	91592.5	108440	180524	154999	97353	114556	0.66	LEDLENQLANQK
	ExpOAK_02.itraq/117	ExpOAK_02.itraq/118	ExpOAK_02.itraq/119	ExpOAK_02.itraq/121	ExpOAK_02.itraq/113	ExpOAK_02.itraq/114	ExpOAK_02.itraq/115	ExpOAK_02.itraq/116
ExpOAK_02.itraq/117	1	1.52	1.26	2.08	3.46	2.97	4.1	3.09
ExpOAK_02.itraq/118	0.66	1	0.9	1.29	2.16	1.85	2.7	2.27
ExpOAK_02.itraq/119	0.79	1.11	1	1.18	1.97	1.69	3.24	2.53
ExpOAK_02.itraq/121	0.48	0.77	0.84	1	1.9	1.96	1.78	1.97
ExpOAK_02.itraq/113	0.29	0.46	0.51	0.53	1	1.03	0.66	0.74
ExpOAK_02.itraq/114	0.34	0.54	0.59	0.51	0.97	1	0.63	0.74
ExpOAK_02.itraq/115	0.24	0.37	0.31	0.56	1.51	1.59	1	1.11
ExpOAK_02.itraq/116	0.32	0.44	0.39	0.51	1.36	1.35	0.9	1
Back
protein	P02750
description	Leucine-rich alpha-2-glycoprotein OS=Homo sapiens OX=9606 GN=LRG1
qvalue	0.01886
ratio	1.37
fold change	1.37
peptides
ExpOAK_02.itraq/117	ExpOAK_02.itraq/118	ExpOAK_02.itraq/119	ExpOAK_02.itraq/121	ExpOAK_02.itraq/113	ExpOAK_02.itraq/114	ExpOAK_02.itraq/115	ExpOAK_02.itraq/116	ratio	sequence
83036.4	66324.5	68965.2	73924.3	57373.3	68951.3	89475.4	94804.9	0.91	SLASVPEGLWASLGQPNWDMR + Oxidation (M)
233339	143139	104041	161064	412458	126230	124009	204176	0.95	VAAGAF
192716	220663	311110	220734	323787	220625	181605	244048	0.95	VAAGAFQGL
357139	387765	585968	360949	412705	379114	368467	405266	0.95	NALTGLPPGLFQAS
117725	146099	254444	155783	165137	149623	122565	175208	0.96	DLGENQLETLPPDLLR
242542	133087	143210	147148	154148	137827	140399	190338	0.99	SLASVPEGLWASLGQPNWDMR
118490	133816	353460	118927	118352	126718	102877	121662	1.05	NALTGLPPGLFQASATLDTL
2.3181e+06	1.25268e+06	1.57192e+06	1.13821e+06	1.25449e+06	1.1538e+06	1.14217e+06	1584237	1.17	ALGHLDLSGNR
9161.56	6850.29	10187.4	9210.82	8066.87	8908.97	7546.7	5373.92	1.18	NALTGLPPGLFQASATLDTLVL
91313.9	90074.4	130023	86213.8	74335	90363	72830	79292.1	1.18	WASLGQPNWDMR
23736.2	19501.9	27099.7	26919.1	48259.1	20235	21919.5	14488.2	1.2	ENQLEVLEVSWL
241013	156588	262789	155420	148176	154716	156259	180928	1.25	NALTGLPPGLF
63112.1	28997.1	35638.8	36942.1	27355	27740.9	25483.8	21466.9	1.37	QLDMLDLSNNSLASVPEGLWASLGQPNWDMR
37545.4	30190.5	51732.6	39971.9	25322.1	27024	30569.8	25610.5	1.47	NALTGLPPGLFQASATLDT
1.01358e+07	388807	2.62198e+06	1.57954e+06	1.27077e+06	1.21516e+06	2.00163e+06	NA	1.6	GQTLLAVAK
11556.3	8602.53	11734.4	11534.8	5558.14	11005.3	6701.84	NA	1.72	QLDMLDLSNNSLASVPEGLWASLGQPNWDMR + Oxidation (M)
244684	58510.5	173837	96413.2	56329	68618.8	86485.6	64108.5	1.95	ALTGLPPGLFQASATLDTLVLK
128336	NA	67973.9	39208.6	29802	26080.8	33122.9	NA	2.28	LTGLPPGLFQASATLDTLVLK
1.00127e+07	491692	4.5032e+06	2.62213e+06	1.32258e+06	1.6292e+06	2.11034e+06	1.32595e+06	2.34	TLDLGENQLETLPPDLLR
4.48835e+06	65685.1	2.06888e+06	903161	447122	682194	908258	228375	2.48	ENQLEVLEVSWLHGLK
4.09729e+07	463608	1.16075e+07	4.32659e+06	2.6629e+06	2.95588e+06	6.52833e+06	438102	2.53	VAAGAFQGLR
137791	NA	66452.4	24941.8	16921.6	22791.2	25833.1	NA	2.92	NALTGLPPGLFQASATL
1.42828e+07	190830	4.87038e+06	1.00643e+06	262731	301879	1.23836e+06	1.24691e+06	3.62	NALTGLPPGLFQASATLDTLVLK
4.66275e+07	NA	1.60684e+07	4.35011e+06	1.22223e+06	1.66601e+06	5.516e+06	NA	9.64	GPLQLER
1.7948e+07	NA	6.39884e+06	1.91089e+06	87923	866891	5.48212e+06	56784.2	23.18	DLLLPQPDLR
	ExpOAK_02.itraq/117	ExpOAK_02.itraq/118	ExpOAK_02.itraq/119	ExpOAK_02.itraq/121	ExpOAK_02.itraq/113	ExpOAK_02.itraq/114	ExpOAK_02.itraq/115	ExpOAK_02.itraq/116
ExpOAK_02.itraq/117	1	0.65	0.68	0.61	0.54	0.54	0.53	0.68
ExpOAK_02.itraq/118	1.54	1	1.51	1.27	1.13	1.04	1.01	1.11
ExpOAK_02.itraq/119	1.47	0.66	1	0.61	0.49	0.59	0.58	0.57
ExpOAK_02.itraq/121	1.65	0.78	1.63	1	0.78	0.78	0.9	0.97
ExpOAK_02.itraq/113	1.85	0.88	2.04	1.29	1	1.07	1.11	1.01
ExpOAK_02.itraq/114	1.85	0.97	1.7	1.28	0.93	1	1.08	0.95
ExpOAK_02.itraq/115	1.88	0.99	1.71	1.11	0.9	0.92	1	1.03
ExpOAK_02.itraq/116	1.46	0.9	1.76	1.03	0.99	1.05	0.97	1
Back
protein	P36957
description	Dihydrolipoyllysine-residue succinyltransferase component of 2-oxoglutarate dehydrogenase complex, mitochondrial OS=Homo sapiens OX=9606 GN=DLST
qvalue	0.01934
ratio	0.34
fold change	2.97
peptides
ExpOAK_02.itraq/117	ExpOAK_02.itraq/118	ExpOAK_02.itraq/119	ExpOAK_02.itraq/121	ExpOAK_02.itraq/113	ExpOAK_02.itraq/114	ExpOAK_02.itraq/115	ExpOAK_02.itraq/116	ratio	sequence
527114	621499	1.38458e+06	1.07028e+06	3.50373e+06	3.07595e+06	2.10107e+06	2.28803e+06	0.31	VEGGTPLFTLR
246313	263546	610117	408104	964873	1.07153e+06	663465	823370	0.37	TPAFAESVTEGDVR
	ExpOAK_02.itraq/117	ExpOAK_02.itraq/118	ExpOAK_02.itraq/119	ExpOAK_02.itraq/121	ExpOAK_02.itraq/113	ExpOAK_02.itraq/114	ExpOAK_02.itraq/115	ExpOAK_02.itraq/116
ExpOAK_02.itraq/117	1	1.12	2.55	1.83	5.1	5.04	3.28	3.81
ExpOAK_02.itraq/118	0.89	1	2.27	1.63	4.54	4.49	2.92	3.39
ExpOAK_02.itraq/119	0.39	0.44	1	0.72	2	1.98	1.28	1.49
ExpOAK_02.itraq/121	0.55	0.61	1.39	1	2.78	2.75	1.79	2.08
ExpOAK_02.itraq/113	0.2	0.22	0.5	0.36	1	0.99	0.64	0.75
ExpOAK_02.itraq/114	0.2	0.22	0.51	0.36	1.01	1	0.65	0.76
ExpOAK_02.itraq/115	0.31	0.34	0.78	0.56	1.56	1.54	1	1.16
ExpOAK_02.itraq/116	0.26	0.29	0.67	0.48	1.34	1.32	0.86	1
Back
protein	P13647
description	Keratin, type II cytoskeletal 5 OS=Homo sapiens OX=9606 GN=KRT5
qvalue	0.01991
ratio	0.56
fold change	1.78
peptides
ExpOAK_02.itraq/117	ExpOAK_02.itraq/118	ExpOAK_02.itraq/119	ExpOAK_02.itraq/121	ExpOAK_02.itraq/113	ExpOAK_02.itraq/114	ExpOAK_02.itraq/115	ExpOAK_02.itraq/116	ratio	sequence
50127.6	77832.4	48216.9	52949.7	106096	54661.2	107767	121757	0.48	NMQDLVEDFK
297809	165728	79685.2	83085.1	265888	203906	208278	248534	0.52	SGGGGGGGFGR
110836	36252.3	21474.5	28058	38774.1	62112.8	68950	57977.4	0.53	SFSTASAITPSVSR
252891	526381	218757	195742	400408	250526	439819	565126	0.56	LAELEEALQK
108120	205106	153653	134283	219545	156272	200719	237712	0.68	TTAENEFVMLK
67457	38738.6	24229.5	25367.3	36889.5	49638.4	79615.8	41394.8	0.69	GGGLSVGGSGFSASSGR
98233.6	31090.3	35191.5	30836.2	20298.5	43672.3	165161	NA	0.76	GLGVGFGSGGGSSSSVK
	ExpOAK_02.itraq/117	ExpOAK_02.itraq/118	ExpOAK_02.itraq/119	ExpOAK_02.itraq/121	ExpOAK_02.itraq/113	ExpOAK_02.itraq/114	ExpOAK_02.itraq/115	ExpOAK_02.itraq/116
ExpOAK_02.itraq/117	1	0.57	0.36	0.38	0.89	0.74	1.68	1.35
ExpOAK_02.itraq/118	1.74	1	0.62	0.65	1.07	1.23	1.38	1.32
ExpOAK_02.itraq/119	2.78	1.61	1	1.04	1.81	1.24	2.61	2.55
ExpOAK_02.itraq/121	2.66	1.53	0.96	1	1.63	1.42	2.46	2.18
ExpOAK_02.itraq/113	1.12	0.93	0.55	0.61	1	0.77	1.1	1.13
ExpOAK_02.itraq/114	1.36	0.81	0.81	0.71	1.3	1	1.6	1.36
ExpOAK_02.itraq/115	0.59	0.72	0.38	0.41	0.91	0.62	1	1.16
ExpOAK_02.itraq/116	0.74	0.76	0.39	0.46	0.88	0.73	0.86	1
Back
protein	P0DOX5
description	Immunoglobulin gamma-1 heavy chain OS=Homo sapiens OX=9606
qvalue	0.01992
ratio	1.33
fold change	1.33
peptides
ExpOAK_02.itraq/117	ExpOAK_02.itraq/118	ExpOAK_02.itraq/119	ExpOAK_02.itraq/121	ExpOAK_02.itraq/113	ExpOAK_02.itraq/114	ExpOAK_02.itraq/115	ExpOAK_02.itraq/116	ratio	sequence
4.05348e+06	4.57561e+06	3.8527e+06	1.00667e+07	5.97754e+06	4.35021e+06	5.51949e+06	4.60401e+06	0.85	TTPPVLDSDGSFFLYSK + iTRAQ8plex (Y)
1.56288e+06	1.46601e+06	1.12584e+06	1.5955e+06	1.66432e+06	1.69002e+06	1.30382e+06	1.6432e+06	0.92	VTVSSASTK
1.48311e+07	13537965	1.43589e+07	3.87496e+07	1.99584e+07	1.16319e+07	1.98812e+07	1.11209e+07	0.96	TTPPVLDSDGSFFLYSK
196437	154718	154552	311816	148052	195936	187198	114679	1.05	WGQGTLVTVSSASTK
270955	243655	231344	396966	196898	199945	239351	246888	1.17	FNWYVDGVEVHN + iTRAQ8plex (Y)
84967.5	85125.5	193997	136786	76837.6	86283.5	95438.2	73449.1	1.33	LVTVSSASTK
1.60911e+06	1.12213e+06	1.8202e+06	2.12938e+06	1.08987e+06	1.21542e+06	1.06156e+06	1.18198e+06	1.51	GTLVTVSSASTK
307364	290208	417042	533502	214231	280239	251495	222898	1.51	FNWYVDGVEVHN
643090	442084	645735	509473	376001	377063	358103	962862	1.52	GQGTLVTVSSASTK
2.19229e+06	945071	1.3197e+06	2.77801e+06	770786	725828	1.06504e+06	878097	2.07	SVFPLAPSSK
2.07698e+07	2.08533e+06	1.28991e+07	5.98026e+07	1.4238e+06	1.99299e+06	1.37647e+07	875505	9.72	GPSVFPLAPSSK
	ExpOAK_02.itraq/117	ExpOAK_02.itraq/118	ExpOAK_02.itraq/119	ExpOAK_02.itraq/121	ExpOAK_02.itraq/113	ExpOAK_02.itraq/114	ExpOAK_02.itraq/115	ExpOAK_02.itraq/116
ExpOAK_02.itraq/117	1	0.9	0.95	1.59	0.73	0.78	0.83	0.75
ExpOAK_02.itraq/118	1.11	1	1.4	1.9	0.9	0.96	1.12	0.93
ExpOAK_02.itraq/119	1.05	0.72	1	1.72	0.6	0.67	1.03	0.74
ExpOAK_02.itraq/121	0.63	0.53	0.58	1	0.51	0.53	0.55	0.46
ExpOAK_02.itraq/113	1.38	1.11	1.67	1.95	1	1.02	1.17	0.99
ExpOAK_02.itraq/114	1.28	1.05	1.49	1.9	0.98	1	1.11	0.97
ExpOAK_02.itraq/115	1.2	0.89	0.97	1.82	0.85	0.9	1	0.83
ExpOAK_02.itraq/116	1.33	1.08	1.35	2.19	1.01	1.03	1.2	1
Back
protein	P19320
description	Vascular cell adhesion protein 1 OS=Homo sapiens OX=9606 GN=VCAM1
qvalue	0.02104
ratio	1.24
fold change	1.24
peptides
ExpOAK_02.itraq/117	ExpOAK_02.itraq/118	ExpOAK_02.itraq/119	ExpOAK_02.itraq/121	ExpOAK_02.itraq/113	ExpOAK_02.itraq/114	ExpOAK_02.itraq/115	ExpOAK_02.itraq/116	ratio	sequence
98927.6	198547	145815	117763	188711	136299	122212	221499	0.82	LHIDEMDSVPTVR + Oxidation (M)
890550	749815	1.12091e+06	911145	1.17703e+06	912285	856088	947678	0.97	LHIDEMDSVPTVR
67215.6	58273.7	108883	51347.8	75261.9	57608.8	48391	65054.9	1.02	TVISVNPSTK
446663	322743	635937	284084	340780	328486	288733	342310	1.13	TVEISPGPR
98052.6	86925.1	136709	64550.8	76806.7	74233.5	78574.4	87521.7	1.19	EVELIVQEKPF
842705	649251	1.39832e+06	673566	480490	595212	647609	627506	1.23	GIQVEIYSFPK
1.56095e+06	1.29495e+06	2.56676e+06	1.41002e+06	1.07604e+06	1.31651e+06	1.30283e+06	1.05359e+06	1.25	NTVISVNPSTK
625891	567961	1.28202e+06	682677	455433	602381	428430	499289	1.37	SLEVTFTPVIEDIGK
301409	227814	720429	203239	172954	253521	162121	173727	1.51	FKIETTPESR
1.14819e+06	833875	2.28647e+06	813405	456731	737572	611564	237012	1.85	EVELIVQEKPFTVEISPGPR
3.08012e+06	286277	7.31263e+06	1.55241e+06	497977	1.89057e+06	1.47617e+06	195124	2.55	ELQVYISPK
690663	795160	1.74148e+06	569669	625978	715382	133281	131715	2.57	SQEFLEDADRK
	ExpOAK_02.itraq/117	ExpOAK_02.itraq/118	ExpOAK_02.itraq/119	ExpOAK_02.itraq/121	ExpOAK_02.itraq/113	ExpOAK_02.itraq/114	ExpOAK_02.itraq/115	ExpOAK_02.itraq/116
ExpOAK_02.itraq/117	1	0.84	1.65	0.78	0.75	0.84	0.7	0.76
ExpOAK_02.itraq/118	1.2	1	2.07	0.93	0.86	1	0.86	0.92
ExpOAK_02.itraq/119	0.61	0.48	1	0.47	0.39	0.49	0.45	0.43
ExpOAK_02.itraq/121	1.28	1.07	2.12	1	0.97	1.14	0.94	0.89
ExpOAK_02.itraq/113	1.34	1.17	2.58	1.03	1	1.18	0.94	0.99
ExpOAK_02.itraq/114	1.19	1	2.04	0.88	0.85	1	0.86	0.93
ExpOAK_02.itraq/115	1.42	1.16	2.23	1.06	1.06	1.16	1	1.09
ExpOAK_02.itraq/116	1.32	1.08	2.33	1.12	1.01	1.08	0.92	1
Back
protein	P01861
description	Immunoglobulin heavy constant gamma 4 OS=Homo sapiens OX=9606 GN=IGHG4
qvalue	0.02134
ratio	1.47
fold change	1.47
peptides
ExpOAK_02.itraq/117	ExpOAK_02.itraq/118	ExpOAK_02.itraq/119	ExpOAK_02.itraq/121	ExpOAK_02.itraq/113	ExpOAK_02.itraq/114	ExpOAK_02.itraq/115	ExpOAK_02.itraq/116	ratio	sequence
7811.82	10965.7	8624.4	10686.3	9701.25	9281.55	7314.91	NA	1.03	SGALTSGVHTFPAVLQSSGLYSLSSVVTVPSSSLGTK
23736.2	21614.1	48343.7	29334.5	22479.7	27283.4	31191.2	18557.7	1.07	FLGGPSVFLFPPKPK
1.67133e+06	1.27002e+06	2.17042e+06	1.99068e+06	1.88921e+06	1.44029e+06	1.18629e+06	1.60872e+06	1.2	EPQVYTLPPSQEEMTK
180817	121046	202354	184980	151358	120500	125135	166526	1.33	WQEGNVF
796771	491242	888952	746126	520654	480301	525733	579034	1.47	TTPPVLDSDGSFFLYSR + iTRAQ8plex (Y)
433809	403118	431796	444072	244651	245374	300340	369603	1.59	SLSSVVTVPSSSLGTK
3.47746e+06	1.04549e+06	4.17313e+06	3.81049e+06	1.59372e+06	1.79316e+06	1.92437e+06	1.1119e+06	2.15	TTPPVLDSDGSFFLYSR
14734.5	10724.2	17425.2	19046.1	5079.25	5144	9142.38	5094.12	3.13	DYFPEPVTVSWNSGALTSGVHTFPAVLQSSGLYSLSSVVTVPSSSLGTK
1.30951e+07	NA	1.36248e+07	1.09016e+07	1.99864e+06	1.91125e+06	2674016	NA	6.55	GLPSSIEK
	ExpOAK_02.itraq/117	ExpOAK_02.itraq/118	ExpOAK_02.itraq/119	ExpOAK_02.itraq/121	ExpOAK_02.itraq/113	ExpOAK_02.itraq/114	ExpOAK_02.itraq/115	ExpOAK_02.itraq/116
ExpOAK_02.itraq/117	1	0.74	1.12	1.1	0.65	0.6	0.69	0.78
ExpOAK_02.itraq/118	1.34	1	1.69	1.52	1.05	0.99	0.98	1.06
ExpOAK_02.itraq/119	0.89	0.59	1	0.91	0.57	0.56	0.59	0.65
ExpOAK_02.itraq/121	0.91	0.66	1.09	1	0.7	0.64	0.68	0.78
ExpOAK_02.itraq/113	1.53	0.95	1.76	1.43	1	0.96	1.21	1
ExpOAK_02.itraq/114	1.66	1.01	1.77	1.55	1.05	1	1.09	1.12
ExpOAK_02.itraq/115	1.44	1.02	1.69	1.48	0.83	0.91	1	1.1
ExpOAK_02.itraq/116	1.28	0.94	1.54	1.29	1	0.9	0.91	1
Back
protein	Q99715
description	Collagen alpha-1(XII) chain OS=Homo sapiens OX=9606 GN=COL12A1
qvalue	0.03727
ratio	0.8
fold change	1.26
peptides
ExpOAK_02.itraq/117	ExpOAK_02.itraq/118	ExpOAK_02.itraq/119	ExpOAK_02.itraq/121	ExpOAK_02.itraq/113	ExpOAK_02.itraq/114	ExpOAK_02.itraq/115	ExpOAK_02.itraq/116	ratio	sequence
112345	196677	167485	122732	282294	234680	298811	277707	0.51	PVDPIVGYR
36539.7	75275.1	46868.2	35842.1	102821	66310.2	62768.8	95010.6	0.52	VILTPMTAGSR
460341	647143	922610	483818	970434	722763	854946	1.10935e+06	0.61	GMTSSEPISIMEK
62337.7	173235	245637	98916.2	306393	165894	216340	194383	0.64	VILTPMTAGSR + Oxidation (M)
738598	1.09886e+06	1.86386e+06	1.10715e+06	1.7918e+06	1.82782e+06	1.0303e+06	1.50676e+06	0.67	EVDPPSDLNFK
54985.5	81085.9	71420.4	65126.5	82256.7	90787.5	113562	129744	0.67	LIPDTLYSVNLVALYSDGEGNPSPAQGR
479572	492544	873967	546630	908457	660744	644854	865794	0.69	GTWDHGASDVSLYR
247721	347606	334855	305359	442117	446863	468793	486369	0.7	WDPAPGPVLQYR
31500.7	55811.1	45081.6	44139.3	66951	67324.2	60887.6	47567	0.7	NNVILQPLQPDTPYK
337235	451674	663486	358171	550160	421372	570244	577100	0.72	ITWAPFGSSDK
28443.2	69142.3	48770.2	42237.1	51688.5	64989.7	42864.9	83736.1	0.78	EEVVEPPSNLIAMEVSSK
29609.9	30072.2	35018.6	29885.1	51008.8	32730.7	41605.1	34790.6	0.79	ALSVGPQTTTLSVR
163035	203378	227425	166320	235054	229185	269921	210966	0.79	VYDPSTSTLNVR
233641	325632	483437	320627	497513	484923	339308	327044	0.8	ITVDPTTDGPTK
463218	398326	473973	365592	539501	489569	418420	541918	0.84	NVQVYNPTPNSLDVR
138857	178183	154691	129264	222758	165280	165144	173850	0.86	LNWNPSPSPVTGYK
50147.7	55787.4	55801.6	55928.2	64448.4	62631.6	54891.2	67235.7	0.88	LFYAPAAGGPEELVPIPGNTNYAILR
285981	297288	386922	256464	365465	333744	317943	230552	0.9	VSWDPSPSPVLGYK
248425	282962	385689	306986	313282	348765	338115	270013	0.91	IIDENTVHMSWAK
225192	255850	367822	253210	256033	303914	246020	305441	0.91	IIYSPTVGDPIDEYTTVPGR + iTRAQ8plex (Y)
89624.2	111030	129873	121405	175982	105596	104743	153112	0.91	SGEEVVEPPSNLIAMEVSSK
628164	681809	758583	724088	718325	811286	738092	774487	0.93	IIYSPTVGDPIDEYTTVPGR
210206	201554	173133	258554	241882	194898	317791	189157	0.95	NVQVYNPTPN
169784	211547	201213	201537	177774	209023	186576	203600	1.03	VFGETTNSLSVAWDHADGPVQQYR
77967.3	93720.9	63593.7	59019.3	50823.4	55981.7	83630.2	66207	1.16	LIPDTLYSVNLVALYSDGEGNPSPAQGR + iTRAQ8plex (Y)
230321	278227	401596	368182	270677	267646	218020	311778	1.19	DLSADTEYQISVSAMK + iTRAQ8plex (Y)
7242.55	7911.11	8942.54	4480.26	5922.7	6671.11	6822.77	5275.17	1.2	VVYSPVDGTRPSESIVVPGNTR
	ExpOAK_02.itraq/117	ExpOAK_02.itraq/118	ExpOAK_02.itraq/119	ExpOAK_02.itraq/121	ExpOAK_02.itraq/113	ExpOAK_02.itraq/114	ExpOAK_02.itraq/115	ExpOAK_02.itraq/116
ExpOAK_02.itraq/117	1	1.25	1.39	1.14	1.6	1.35	1.39	1.36
ExpOAK_02.itraq/118	0.8	1	1.13	0.88	1.22	1.12	1.07	1.16
ExpOAK_02.itraq/119	0.72	0.88	1	0.8	1.05	1	0.93	1.02
ExpOAK_02.itraq/121	0.88	1.14	1.26	1	1.45	1.3	1.24	1.26
ExpOAK_02.itraq/113	0.62	0.82	0.95	0.69	1	0.97	0.88	0.95
ExpOAK_02.itraq/114	0.74	0.89	1	0.77	1.03	1	0.98	1.07
ExpOAK_02.itraq/115	0.72	0.94	1.08	0.81	1.14	1.02	1	1.05
ExpOAK_02.itraq/116	0.74	0.86	0.98	0.79	1.05	0.93	0.95	1
Back
protein	P22105
description	Tenascin-X OS=Homo sapiens OX=9606 GN=TNXB
qvalue	0.03768
ratio	0.78
fold change	1.28
peptides
ExpOAK_02.itraq/117	ExpOAK_02.itraq/118	ExpOAK_02.itraq/119	ExpOAK_02.itraq/121	ExpOAK_02.itraq/113	ExpOAK_02.itraq/114	ExpOAK_02.itraq/115	ExpOAK_02.itraq/116	ratio	sequence
11606.6	25975.7	10522.9	15130.3	37692.8	34051.2	23481.6	31733.3	0.4	FVVSYVSAGNQR + iTRAQ8plex (Y)
85963.2	127369	66302.5	73824.2	197794	141676	107011	172286	0.51	ILISGLEPSTPYR + iTRAQ8plex (Y)
405929	854333	568159	597577	1.18948e+06	1.13001e+06	782049	1.0752e+06	0.53	MHLYGLHEGR
422786	621404	459011	461142	973987	906625	674937	779342	0.55	ILISGLEPSTPYR
20618.3	32534.8	22016.3	31612.1	67908.7	49827	32585.4	44234	0.56	MNLYGFHGGQR + iTRAQ8plex (Y)
154506	245147	146541	181150	348071	315563	234783	267009	0.58	FVVSYVSAGNQR
503338	726396	383453	541236	1.12816e+06	1.0304e+06	737168	637999	0.6	VVAVTPTTLELGWLRPQAEVDR
22841	34026.5	31848.7	36630.5	99545.9	64942.5	40446.2	44480.9	0.61	MNLYGFHGGQR
377305	473909	292206	246427	565051	557954	493131	463490	0.63	VNWMPPPSR
130549	114322	74429	74149.6	162295	159527	128124	112869	0.65	GLAPGQEYQVTVR
225695	270413	192499	185968	371057	336739	254972	299804	0.66	MNLYGFHGGQR + Oxidation (M)
114457	182872	132789	178084	302376	219824	185602	241086	0.67	FLLYGLHEGK
186872	255732	115845	206117	267897	268590	257996	181504	0.75	GTSWGLPASK
331261	391127	359189	357320	517905	489569	376344	462215	0.75	LGVLTVTDTTPDSMR
131645	105809	115165	72147.2	139513	145008	185653	144635	0.76	LEVPPEADGTLLTDLMPGVEYVVTVTAER
10761.8	14486.7	11953.4	13478.3	15247	18228.2	11846.6	18125.7	0.76	LEVPPEADGTLLTDLMPGVEYVVTVTAER + iTRAQ8plex (Y)
370124	436354	389066	425913	615133	624925	400565	462050	0.76	YLVTLYGFSDGK
14593.7	15819.9	14789	17032.5	19906.1	25444.1	14668.5	NA	0.77	GFEESEPLTGFLTTVPDGP
642889	531354	460152	511976	748912	650133	464258	704041	0.77	MNMYGLHDGQR
456318	442155	445283	464320	642198	596816	540548	495874	0.79	FDSFTVQYK
31973.5	47997.1	26834.5	33126.4	45447.6	38295.8	40446.2	41016.3	0.8	VVWTAQPDTFAYFQLR
34326.9	32728.9	40067.4	36430.3	49528.9	42005.1	45396.1	37189.5	0.81	LGELTVTDATPDSLSLSWTVPEGQFDHFLVQYR
1.15965e+06	1.48537e+06	1.2668e+06	925337	1.77928e+06	2.01548e+06	1.23757e+06	1.10153e+06	0.82	YEVTVVSVR
104711	141197	87016.3	87290	116137	102130	131736	116860	0.82	SGTLYSLTLYGLR
77504.7	36868	87442.8	79230.6	106219	102130	81984.1	31737.4	0.86	LGELTVTDATPDSLSLSWTVPEGQFDHFLVQYR + iTRAQ8plex (Y)
149156	187797	164143	156934	210431	155258	176868	193519	0.87	TLSPVLESPR
100577	111172	83454.5	84774.6	121945	108120	90466.4	102952	0.88	LSQLSVTDVTTSSLR
91796.7	66821.7	61288.3	74612.6	76621.3	75365.4	69924.2	82748.5	0.93	VVAVTPTTLELGWLR
263914	283767	278005	282857	365002	327637	252637	276926	0.93	TITTMIDGPQDLR + Oxidation (M)
104057	117897	104906	161039	148948	112383	122660	73119.9	0.95	MGPLSVVIVTAPLPP
226319	235865	215391	218832	245868	234020	185115	232371	0.95	GFEESEPLTGFLTTVPDGPTQLR
118882	108686	129908	119728	125498	124037	104240	124966	0.96	LGPLSAEGTTGLAPAG
204725	153936	168327	182377	210616	152712	181873	164592	1.01	GPNLTSPASITFTTGLEAPR
209904	236362	226272	257052	224025	320704	231289	211500	1.02	TITTMIDGPQDLR
52440.9	55526.9	47271.7	71458.9	39577.4	53741.5	47097.6	83530.3	1.07	MGPLSVVIVTAPLPP + Oxidation (M)
48337.3	43521.7	34465.3	41323.5	62100.3	39333.4	36969.3	35062.2	1.11	LNWEAPPGAFDSFLLR
4354.99	7598.55	5092.57	8270.96	2846.11	9043.38	6087.08	4415.17	1.2	LQAMWGQSLLPPVSTSFTTGGLR + Oxidation (M)
26803.8	25904.7	32482.7	33914.8	22961.7	22953.9	22289.1	20911.4	1.3	TEWTPAPGPVDAYEIQFIPTTEGASPPFTAR
	ExpOAK_02.itraq/117	ExpOAK_02.itraq/118	ExpOAK_02.itraq/119	ExpOAK_02.itraq/121	ExpOAK_02.itraq/113	ExpOAK_02.itraq/114	ExpOAK_02.itraq/115	ExpOAK_02.itraq/116
ExpOAK_02.itraq/117	1	1.18	0.99	1.07	1.41	1.38	1.16	1.1
ExpOAK_02.itraq/118	0.85	1	0.85	0.94	1.32	1.23	0.95	1.07
ExpOAK_02.itraq/119	1.01	1.17	1	1.09	1.44	1.42	1.15	1.34
ExpOAK_02.itraq/121	0.94	1.06	0.92	1	1.41	1.29	1.06	1.21
ExpOAK_02.itraq/113	0.71	0.76	0.69	0.71	1	0.93	0.76	0.82
ExpOAK_02.itraq/114	0.73	0.81	0.7	0.78	1.08	1	0.8	0.89
ExpOAK_02.itraq/115	0.86	1.05	0.87	0.94	1.31	1.25	1	1.1
ExpOAK_02.itraq/116	0.91	0.94	0.74	0.82	1.22	1.12	0.91	1
Back
protein	P01024
description	Complement C3 OS=Homo sapiens OX=9606 GN=C3
qvalue	0.05049
ratio	1.29
fold change	1.29
peptides
ExpOAK_02.itraq/117	ExpOAK_02.itraq/118	ExpOAK_02.itraq/119	ExpOAK_02.itraq/121	ExpOAK_02.itraq/113	ExpOAK_02.itraq/114	ExpOAK_02.itraq/115	ExpOAK_02.itraq/116	ratio	sequence
20668.6	31464.5	24347	28607.3	48324	51642.8	38227.3	70293	0.53	SYTVAIAGYALAQMGR + iTRAQ8plex (Y); Oxidation (M)
63393.7	70089.4	74405.9	86088.6	88238.1	76332.2	85242.7	101512	0.83	EVVADSVWVDVK
51213.8	75748.7	63887.6	59244.6	72509.1	73193.6	65153.9	70873.2	0.86	SYTVAIAGYALAQMGR + Oxidation (M)
100778	79347.9	74671	132030	124911	77417	114133	92212.5	0.87	VLISLQEAK
31707.9	47189.6	39133.7	38808.1	35205.6	48697.5	42680.1	42691	0.91	SYTVAIAGYALAQMGR
102488	120691	118727	119440	271975	112294	107263	123156	1.01	ILLQGTPV
167582	128860	117297	178585	162820	114746	135364	134430	1.09	VHQYFNVELIQPGAVK
238227	230514	263043	363051	179288	216428	233086	243267	1.11	AGDFLEANYMNLQR
223543	185192	182124	283395	177465	178462	180882	192079	1.13	SSLSVPYVIVPLK
37857.2	NA	24851.9	42137	33089.3	37659.1	29494.8	32078.9	1.16	LESEETMVLEAHDAQGDVPVTVTVHDFPGK
130247	125853	162990	200861	118701	122976	125118	124637	1.18	QKPDGVFQEDAPVIHQEMIGGLR + Oxidation (M)
36077	34594.8	39825.3	55077.2	27676.4	38767.4	29545.2	33827.7	1.2	GQDLVVLPLSITTDFIPSFR
432753	340810	432753	706705	378905	328863	339828	394115	1.21	TVMVNIENPEGIPVK + Oxidation (M)
125721	90216.4	91984.4	162941	79340.1	82958.6	93825.7	93611.6	1.22	SGIPIVTSPYQIHFTK
282219	186637	233650	322254	185281	169690	221379	221294	1.27	QKPDGVFQEDAPVIHQEMIGGLR
108221	71889	113286	180087	88547.1	79893	83059.1	86287.2	1.31	AYYENSPQQVFSTEFEVK
442640	283838	269325	501839	237804	222818	474554	291163	1.35	QPSSAFAAFVK
98798.9	67266.9	51518.2	107163	54348.6	59929.2	56972.3	76090.8	1.4	LVAYYTLIGASGQR
361273	264943	326936	408855	236908	234420	275649	253389	1.4	NTLIIYLDK
76348.1	57350.2	98381.8	129652	62409.3	59660.3	55848.6	63120.9	1.42	EYVLPSFEVIVEPTEK
28071.1	14335.2	17301.8	29534.7	16600.3	12424.9	19534.4	13908	1.45	DMALTAFVLISLQEAK
257176	149864	184891	371186	82089.9	147241	224738	124637	1.61	QLYNVEATSYALLALLQLK
267887	111906	146529	195968	93014.6	93051.3	128712	104187	1.72	TVMVNIENPEGIPVK
124213	42740.3	74728.7	124646	55025.2	47586.8	53732.3	NA	1.79	QPVPGQQMTLK
150966	73215	122531	171577	46250.9	74870.2	120583	NA	1.82	ILLQGTPVAQMTEDAVDAER
61523	35520.7	66809.7	100218	28269.6	41229.3	33626.8	NA	1.91	VQLSNDFDEYIMAIEQTIK + Oxidation (M)
569870	192107	231575	556028	139618	168110	303010	NA	2.13	GYTQQLAFR
20085.2	6471.43	12496.3	20276.3	6680.89	8102.49	10979.9	4839	2.15	QDSLSSQNQLGVLPLSWDIPELVNMGQWK
34427.5	8311.28	21736.2	33680.8	11681.7	10383.3	13247.5	NA	2.32	EPGQDLVVLPLSITTDFIPSFR
163458	78497.8	142744	254036	67726.4	61417.2	81243.4	20380.6	2.37	VQLSNDFDEYIMAIEQTIK
	ExpOAK_02.itraq/117	ExpOAK_02.itraq/118	ExpOAK_02.itraq/119	ExpOAK_02.itraq/121	ExpOAK_02.itraq/113	ExpOAK_02.itraq/114	ExpOAK_02.itraq/115	ExpOAK_02.itraq/116
ExpOAK_02.itraq/117	1	0.72	0.82	1.19	0.7	0.68	0.78	0.83
ExpOAK_02.itraq/118	1.39	1	1.21	1.75	0.96	0.97	1.05	1.03
ExpOAK_02.itraq/119	1.22	0.83	1	1.54	0.79	0.78	0.97	0.95
ExpOAK_02.itraq/121	0.84	0.57	0.65	1	0.5	0.52	0.64	0.62
ExpOAK_02.itraq/113	1.42	1.04	1.27	1.98	1	1	1.1	1.07
ExpOAK_02.itraq/114	1.48	1.03	1.29	1.93	1	1	1.12	1.1
ExpOAK_02.itraq/115	1.27	0.95	1.04	1.56	0.91	0.89	1	1
ExpOAK_02.itraq/116	1.21	0.97	1.06	1.61	0.93	0.91	1	1
Back
protein	P19013
description	Keratin, type II cytoskeletal 4 OS=Homo sapiens OX=9606 GN=KRT4
qvalue	0.06804
ratio	0.66
fold change	1.51
peptides
ExpOAK_02.itraq/117	ExpOAK_02.itraq/118	ExpOAK_02.itraq/119	ExpOAK_02.itraq/121	ExpOAK_02.itraq/113	ExpOAK_02.itraq/114	ExpOAK_02.itraq/115	ExpOAK_02.itraq/116	ratio	sequence
486190	161111	135821	149864	269441	243122	266679	274416	0.58	GAFSSVSMSGGAGR
87240.5	184932	72792.1	96438.3	95405.9	192139	367509	126777	0.59	VDSLNDEINFLK
202260	271360	231920	212875	361789	330844	406477	387943	0.59	TMQDSVEDFK
91283.7	125001	72746	96776.2	121840	133394	221329	109964	0.74	NLEPLFETYLSVLR
223784	63435.7	57726.5	48481.9	66456.6	72795.1	174013	NA	0.83	IISTTTLNK
543347	314550	196646	280540	305089	284622	414120	340384	0.92	GAFSSVSMSGGAGR + Oxidation (M)
	ExpOAK_02.itraq/117	ExpOAK_02.itraq/118	ExpOAK_02.itraq/119	ExpOAK_02.itraq/121	ExpOAK_02.itraq/113	ExpOAK_02.itraq/114	ExpOAK_02.itraq/115	ExpOAK_02.itraq/116
ExpOAK_02.itraq/117	1	0.88	0.54	0.74	0.78	0.87	1.25	1.2
ExpOAK_02.itraq/118	1.13	1	0.73	0.78	1.01	1.11	1.71	1.08
ExpOAK_02.itraq/119	1.86	1.38	1	1.21	1.56	1.61	2.52	1.73
ExpOAK_02.itraq/121	1.36	1.28	0.83	1	1.31	1.53	2.09	1.31
ExpOAK_02.itraq/113	1.28	0.99	0.64	0.76	1	1.01	1.57	1.07
ExpOAK_02.itraq/114	1.14	0.9	0.62	0.65	0.99	1	1.55	1.13
ExpOAK_02.itraq/115	0.8	0.58	0.4	0.48	0.64	0.64	1	0.82
ExpOAK_02.itraq/116	0.83	0.92	0.58	0.76	0.93	0.89	1.22	1
Back
protein	Q7KYR7
description	Butyrophilin subfamily 2 member A1 OS=Homo sapiens OX=9606 GN=BTN2A1
qvalue	0.06954
ratio	0.72
fold change	1.39
peptides
ExpOAK_02.itraq/117	ExpOAK_02.itraq/118	ExpOAK_02.itraq/119	ExpOAK_02.itraq/121	ExpOAK_02.itraq/113	ExpOAK_02.itraq/114	ExpOAK_02.itraq/115	ExpOAK_02.itraq/116	ratio	sequence
2.64897e+06	3.10813e+06	2.15677e+06	1.9908e+06	3.88056e+06	4.65855e+06	4.22056e+06	4.95643e+06	0.54	SQFSPAVFVYK
387373	504218	305105	253961	553249	624759	614385	734614	0.55	SQFSPAVFVYK + iTRAQ8plex (Y)
128085	130856	167727	157548	207248	199214	113276	198934	0.72	SQFSPAVF
36851.4	33979.2	26730.8	26844	48166.4	40064.4	32854.1	31655.1	0.83	SYDEAILHLVVAGLGSK
194617	283910	552828	689185	703186	536943	223563	380618	0.88	SYDEAILHL
	ExpOAK_02.itraq/117	ExpOAK_02.itraq/118	ExpOAK_02.itraq/119	ExpOAK_02.itraq/121	ExpOAK_02.itraq/113	ExpOAK_02.itraq/114	ExpOAK_02.itraq/115	ExpOAK_02.itraq/116
ExpOAK_02.itraq/117	1	1.17	0.81	0.75	1.46	1.61	1.15	1.87
ExpOAK_02.itraq/118	0.85	1	0.79	0.79	1.42	1.5	0.97	1.46
ExpOAK_02.itraq/119	1.23	1.27	1	0.94	1.8	1.5	1.23	1.19
ExpOAK_02.itraq/121	1.33	1.27	1.06	1	1.79	1.49	1.22	1.26
ExpOAK_02.itraq/113	0.68	0.71	0.56	0.56	1	0.96	0.68	0.96
ExpOAK_02.itraq/114	0.62	0.67	0.67	0.67	1.04	1	0.82	1
ExpOAK_02.itraq/115	0.87	1.03	0.81	0.82	1.47	1.22	1	1.2
ExpOAK_02.itraq/116	0.53	0.69	0.84	0.79	1.04	1	0.84	1
Back
protein	P07355
description	Annexin A2 OS=Homo sapiens OX=9606 GN=ANXA2
qvalue	0.07216
ratio	1.51
fold change	1.51
peptides
ExpOAK_02.itraq/117	ExpOAK_02.itraq/118	ExpOAK_02.itraq/119	ExpOAK_02.itraq/121	ExpOAK_02.itraq/113	ExpOAK_02.itraq/114	ExpOAK_02.itraq/115	ExpOAK_02.itraq/116	ratio	sequence
124112	162011	128409	120767	175735	152830	127133	195247	0.77	AEDGSVIDYELIDQDAR + iTRAQ8plex (Y)
1.03997e+06	1.45246e+06	718354	687182	1.21358e+06	900801	750639	1.26983e+06	0.83	TNQELQEINR
366805	409857	413595	349085	486020	422645	292966	538215	0.86	AEDGSVIDYELIDQDAR
32526.6	44232.1	40874.3	38520.2	46992.3	38225.1	26253.1	38094.8	1.04	RAEDGSVIDYELIDQDAR
929030	784954	464187	512852	594124	445684	312248	559201	1.27	TPAQYDASELK
1.10333e+06	852439	468336	509223	508543	470444	429993	694577	1.35	SYSPYDMLESIR + iTRAQ8plex (Y)
11314.9	101251	33670	52036.1	41245.8	37470.5	24355	24022.2	1.39	SALSGHLETVILGLLK
1.55452e+06	1.12711e+06	606544	813205	700405	576324	456531	848882	1.51	DIISDTSGDFR
4.59607e+06	3904407	1.49688e+06	1.60163e+06	1.54009e+06	1.78344e+06	1.24513e+06	2.32955e+06	1.51	WISIMTER
1.15602e+06	1.25877e+06	680131	854379	572899	669469	604593	317045	1.69	GVDEVTIVNILTNR
1.06652e+06	786848	593288	549520	383972	410430	469632	239234	1.72	SYSPYDMLESIR
1.2024e+06	1.82848e+06	836620	1.11281e+06	593970	822794	630896	705070	1.73	SLYYYIQQDTK
1.89648e+06	1.95611e+06	745558	1.22444e+06	865697	931315	736413	827814	1.8	DALNIETAIK
1.49558e+06	1.14085e+06	501073	709208	553620	499260	366703	NA	1.8	TDLEKDIISDTSGDFR
8.8025e+06	4.16274e+06	2.35148e+06	2.5943e+06	1.51698e+06	2.13197e+06	1.23707e+06	2.22281e+06	1.83	SVPHLQK
1.07215e+06	856701	370692	432508	280162	388618	298475	113774	2.11	KLMVALAK
	ExpOAK_02.itraq/117	ExpOAK_02.itraq/118	ExpOAK_02.itraq/119	ExpOAK_02.itraq/121	ExpOAK_02.itraq/113	ExpOAK_02.itraq/114	ExpOAK_02.itraq/115	ExpOAK_02.itraq/116
ExpOAK_02.itraq/117	1	0.94	0.53	0.6	0.48	0.49	0.41	0.59
ExpOAK_02.itraq/118	1.07	1	0.54	0.62	0.49	0.52	0.4	0.6
ExpOAK_02.itraq/119	1.9	1.85	1	1.1	1.13	1	0.77	1.11
ExpOAK_02.itraq/121	1.68	1.6	0.91	1	0.83	0.85	0.69	0.99
ExpOAK_02.itraq/113	2.1	2.05	0.89	1.21	1	0.92	0.76	1.05
ExpOAK_02.itraq/114	2.06	1.93	1	1.18	1.09	1	0.77	1.04
ExpOAK_02.itraq/115	2.41	2.49	1.29	1.46	1.31	1.3	1	1.54
ExpOAK_02.itraq/116	1.71	1.68	0.9	1.01	0.96	0.96	0.65	1
Back
protein	P10451
description	Osteopontin OS=Homo sapiens OX=9606 GN=SPP1
qvalue	0.07216
ratio	0.8
fold change	1.24
peptides
ExpOAK_02.itraq/117	ExpOAK_02.itraq/118	ExpOAK_02.itraq/119	ExpOAK_02.itraq/121	ExpOAK_02.itraq/113	ExpOAK_02.itraq/114	ExpOAK_02.itraq/115	ExpOAK_02.itraq/116	ratio	sequence
1.1924e+07	1.44921e+07	2.1885e+07	4.69583e+06	3.15634e+07	3.11988e+07	3.24161e+07	7.51147e+06	0.42	AIPVAQDLNAPSDWDSR
2.73059e+07	2.55287e+07	2.54028e+07	1.40977e+07	5.76569e+07	5.39741e+07	6.06101e+07	1.10679e+07	0.46	YPDAVATWLNPDPSQK
6.06545e+07	6.52924e+07	1.21833e+08	4.73379e+07	1.53108e+08	1.42825e+08	1.30332e+08	5.8565e+07	0.46	GDSVVYGLR
5.55769e+06	6.34283e+06	5.27981e+06	3.2906e+06	1.13643e+07	1.08951e+07	1.09398e+07	6.68033e+06	0.5	YPDAVATWLNPDPSQK + iTRAQ8plex (Y)
1.33063e+06	2.1678e+06	2.55551e+06	1.062e+06	3.98554e+06	3.65744e+06	3.19639e+06	2.043e+06	0.5	GDSVVYGLR + iTRAQ8plex (Y)
482166	896482	612768	417866	1.40266e+06	899150	742913	1.23979e+06	0.51	QADSGSSEEK
359804	527707	627984	373376	849879	823879	685855	830695	0.54	DSYETSQLDDQSAETHSHK
38742.3	86214.7	214861	47505.8	114963	118731	112722	54644.5	0.56	GKDSYETSQLDDQSAETHSHK
119787	120881	150426	112820	193407	216805	203071	101677	0.61	QLYNKYPDAVATWLNPDPSQK
169523	294991	279872	227217	544444	277173	337326	494763	0.62	GDSVVYGL
1.27004e+06	1.10938e+06	1.21848e+06	946537	1.76303e+06	1.62437e+06	1.74427e+06	974095	0.69	DAVATWLNPDPSQK
135779	225352	205755	187345	409986	223762	172837	357658	0.69	GDSVVYGL + iTRAQ8plex (Y)
806427	836337	913389	864641	1.19566e+06	958574	1.33734e+06	1.08544e+06	0.75	QNLLAPQN
94582.7	101061	145123	101544	157568	121584	124228	147968	0.75	QNLLAPQNAVSSEETNDFK
656064	598602	837542	610342	816264	831708	629200	781770	0.79	AIPVAQDLN
750808	668691	871246	682151	835543	958362	977813	707374	0.8	YPDAVATWLN
79807.9	108994	145815	102846	154386	124155	104105	139492	0.8	ANDESNEHSDVIDSQELSK
79204.4	139682	285520	89818	145210	114770	149086	133031	0.81	KANDESNEHSDVIDSQELSK
530514	364441	618428	486734	564619	670483	736984	363748	0.83	KYPDAVATWLNPDPSQK
900044	670491	1.65895e+06	1.28538e+06	1.44351e+06	1.2532e+06	1.34373e+06	940313	0.83	EFHSHEFHSHEDMLVVDPK
162100	175010	264369	159325	189545	210085	210881	127764	0.84	QNLLAPQNAVSSEETNDFKQETLPSK
506607	990084	882266	1.61415e+06	979115	744033	1.20751e+06	1.20765e+06	0.86	AQDLNAPSDWDSR
189688	285875	355604	390959	573270	292029	271618	435880	0.89	AVSSEETNDFKQETLPSK
129443	158932	197340	153931	212501	150566	129838	193190	0.92	AIPVAQDLNAPSD
215738	221539	310534	281330	311738	276607	186442	266721	0.92	AIPVAQDLNA
244935	311045	410011	320689	441345	324666	281242	362719	0.92	ISHELDSASSEVN
190694	236291	338775	381698	361789	287926	257324	318115	0.93	DLNAPSDWDSR
177619	168404	274109	182965	178145	185089	174516	148544	1.02	AIPVAQDLNAPSDWDSRGK
350833	339650	341541	293995	335249	327283	365275	301820	1.03	YPDAVATWLNPD + iTRAQ8plex (Y)
358256	261817	303041	319751	272037	305588	316632	294990	1.04	YPDAVATWLN + iTRAQ8plex (Y)
143926	144086	163336	95862.6	125622	147123	154260	125954	1.06	KYPDAVATWLNPDPSQK + iTRAQ8plex (Y)
1.46068e+06	3.58053e+06	9.40836e+06	2.5625e+07	5.29568e+06	3.11038e+06	7.03577e+06	4.66972e+06	1.17	WLNPDPSQK
502584	376802	677895	792931	470912	522181	481356	366752	1.23	YPDAVATWLNPD
	ExpOAK_02.itraq/117	ExpOAK_02.itraq/118	ExpOAK_02.itraq/119	ExpOAK_02.itraq/121	ExpOAK_02.itraq/113	ExpOAK_02.itraq/114	ExpOAK_02.itraq/115	ExpOAK_02.itraq/116
ExpOAK_02.itraq/117	1	1.08	1.53	1.04	1.8	1.45	1.39	1.24
ExpOAK_02.itraq/118	0.93	1	1.3	0.94	1.48	1.2	1.22	1.13
ExpOAK_02.itraq/119	0.65	0.77	1	0.77	1.08	0.96	0.94	0.86
ExpOAK_02.itraq/121	0.96	1.06	1.29	1	1.38	1.22	1.32	1.13
ExpOAK_02.itraq/113	0.55	0.68	0.93	0.72	1	0.92	0.98	0.86
ExpOAK_02.itraq/114	0.69	0.83	1.04	0.82	1.09	1	1	0.94
ExpOAK_02.itraq/115	0.72	0.82	1.06	0.76	1.02	1	1	0.83
ExpOAK_02.itraq/116	0.81	0.89	1.16	0.88	1.17	1.06	1.21	1
Back
protein	P31431
description	Syndecan-4 OS=Homo sapiens OX=9606 GN=SDC4
qvalue	0.08046
ratio	0.64
fold change	1.57
peptides
ExpOAK_02.itraq/117	ExpOAK_02.itraq/118	ExpOAK_02.itraq/119	ExpOAK_02.itraq/121	ExpOAK_02.itraq/113	ExpOAK_02.itraq/114	ExpOAK_02.itraq/115	ExpOAK_02.itraq/116	ratio	sequence
64107.8	586644	321749	114397	514259	468794	504872	702437	0.38	ETEVIDPQDLLEGR
736727	2.29424e+06	1.67301e+06	1.34846e+06	2.30822e+06	2.19045e+06	2.40729e+06	3.29677e+06	0.64	KLEENEVIPK
310491	643355	712291	471904	826336	579271	588116	1.00059e+06	0.79	AGSGSQVPTEPK
	ExpOAK_02.itraq/117	ExpOAK_02.itraq/118	ExpOAK_02.itraq/119	ExpOAK_02.itraq/121	ExpOAK_02.itraq/113	ExpOAK_02.itraq/114	ExpOAK_02.itraq/115	ExpOAK_02.itraq/116
ExpOAK_02.itraq/117	1	3.11	2.29	1.78	3.13	2.97	3.27	4.47
ExpOAK_02.itraq/118	0.32	1	0.73	0.59	1.01	0.9	0.91	1.44
ExpOAK_02.itraq/119	0.44	1.37	1	0.66	1.38	1.31	1.44	1.97
ExpOAK_02.itraq/121	0.56	1.7	1.51	1	1.75	1.62	1.79	2.44
ExpOAK_02.itraq/113	0.32	0.99	0.72	0.57	1	0.91	0.98	1.37
ExpOAK_02.itraq/114	0.34	1.11	0.76	0.62	1.1	1	1.08	1.51
ExpOAK_02.itraq/115	0.31	1.09	0.69	0.56	1.02	0.93	1	1.39
ExpOAK_02.itraq/116	0.22	0.7	0.51	0.41	0.73	0.66	0.72	1
Back
protein	P02790
	Q5T013
description	Hemopexin OS=Homo sapiens OX=9606 GN=HPX
	Putative hydroxypyruvate isomerase OS=Homo sapiens OX=9606 GN=HYI
qvalue	0.08126
ratio	1.2
fold change	1.2
peptides
ExpOAK_02.itraq/117	ExpOAK_02.itraq/118	ExpOAK_02.itraq/119	ExpOAK_02.itraq/121	ExpOAK_02.itraq/113	ExpOAK_02.itraq/114	ExpOAK_02.itraq/115	ExpOAK_02.itraq/116	ratio	sequence
140406	203970	122300	172578	245590	208481	252285	263223	0.63	AFSGTHYWR
765884	1.30272e+06	607489	1.73236e+06	1.04251e+06	884836	1.01351e+06	1.20568e+06	0.97	GGYTLVSGYPK + iTRAQ8plex (Y)
52953.8	68422.4	55271.3	112983	58049.9	49487.4	60874.2	61384.5	1.03	LYLVQGTQVYVFLTK + iTRAQ8plex (Y)
401534	412746	492405	663529	450027	420759	424466	446784	1.04	EVGTPHGIILDSVDAAF
1.00588e+06	2.0467e+06	994114	3.0402e+06	1.44713e+06	1.17717e+06	1.49634e+06	1.29932e+06	1.05	LYLVQGTQVYVFLTK
1.72418e+06	2.95865e+06	2.02222e+06	4.5475e+06	2.16684e+06	1.92816e+06	2.6122e+06	2.21359e+06	1.12	GGYTLVSGYPK
620460	841073	736106	886917	678531	628202	659770	674909	1.18	GDKVWVYPPEK
2.0584e+06	3.78241e+06	1.39506e+06	4.67812e+06	3.09312e+06	1.79938e+06	3.47886e+06	1.47227e+06	1.18	IHLMAGR,LHIMAGR
309878	334582	336031	441669	266862	285780	304404	268297	1.21	WKNFPSPVDAAFR
462654	341994	362232	509686	314704	292359	358187	341651	1.25	EWFWDLATGTMK + Oxidation (M)
514763	618729	383695	908567	454290	333744	486950	386190	1.35	QGHNSVFLIK
1.40807e+06	1.6378e+06	892052	2.664e+06	1.04625e+06	617992	1.26057e+06	1.08684e+06	1.42	LWWLDLK
8.14493e+06	1.06691e+07	5.01718e+06	1.34528e+07	5.96892e+06	5.12556e+06	8.2511e+06	6.91676e+06	1.45	NFPSPVDAAFR
5.88869e+06	5.0148e+06	5.22709e+06	8.06372e+06	3.89391e+06	3.16327e+06	4.5037e+06	3.53095e+06	1.5	VWVYPPEK
1.86273e+06	2.24622e+06	1.74128e+06	3.51239e+06	1.27667e+06	1.33175e+06	1.82092e+06	1.19076e+06	1.57	SGAQATWTELPWPHEK
748293	476987	457501	781668	423889	277409	380879	142825	1.84	EWFWDLATGTMK
	ExpOAK_02.itraq/117	ExpOAK_02.itraq/118	ExpOAK_02.itraq/119	ExpOAK_02.itraq/121	ExpOAK_02.itraq/113	ExpOAK_02.itraq/114	ExpOAK_02.itraq/115	ExpOAK_02.itraq/116
ExpOAK_02.itraq/117	1	1.25	0.88	1.71	0.98	0.9	1.03	0.86
ExpOAK_02.itraq/118	0.8	1	0.73	1.49	0.8	0.64	0.85	0.73
ExpOAK_02.itraq/119	1.14	1.37	1	2.03	1.06	0.86	1.18	1.03
ExpOAK_02.itraq/121	0.59	0.67	0.49	1	0.53	0.41	0.58	0.5
ExpOAK_02.itraq/113	1.02	1.25	0.94	1.89	1	0.85	1.1	1
ExpOAK_02.itraq/114	1.11	1.56	1.16	2.45	1.18	1	1.31	1.13
ExpOAK_02.itraq/115	0.97	1.18	0.85	1.72	0.91	0.76	1	0.87
ExpOAK_02.itraq/116	1.17	1.38	0.97	2	1	0.88	1.16	1
Back
protein	P35555
description	Fibrillin-1 OS=Homo sapiens OX=9606 GN=FBN1
qvalue	0.08308
ratio	0.78
fold change	1.29
peptides
ExpOAK_02.itraq/117	ExpOAK_02.itraq/118	ExpOAK_02.itraq/119	ExpOAK_02.itraq/121	ExpOAK_02.itraq/113	ExpOAK_02.itraq/114	ExpOAK_02.itraq/115	ExpOAK_02.itraq/116	ratio	sequence
70051.9	126137	69921.9	74612.6	237464	134200	209504	240798	0.32	ILELLPALTTL
63263	58770.9	35917.7	30648.5	73717.1	134601	107616	120687	0.4	ILELLPAL
28926	48233.8	42476.5	45478.4	101276	48695.1	47131.2	81102.6	0.7	ILELLPALTTLT
157313	180599	68654	83986.1	181852	123801	194068	109898	0.77	ILELLPALTT
9465.31	10518.1	7547.79	10959.1	15197.6	12153.7	13284.4	11007.1	0.79	ILELLPALTTLTNHNR
92078.3	130447	110116	104710	118825	152311	164388	108980	0.8	ILELLPA
21470.2	22338.6	17293.8	25545	24667.1	27396.6	32644.2	25507.6	0.83	ILELLPALTTLTNHN
71439.9	76570.3	45704	70582.9	91976.5	63846	96058	17343.9	0.93	ILELLPALT
	ExpOAK_02.itraq/117	ExpOAK_02.itraq/118	ExpOAK_02.itraq/119	ExpOAK_02.itraq/121	ExpOAK_02.itraq/113	ExpOAK_02.itraq/114	ExpOAK_02.itraq/115	ExpOAK_02.itraq/116
ExpOAK_02.itraq/117	1	1.13	0.8	1.1	1.29	1.46	1.57	1.19
ExpOAK_02.itraq/118	0.89	1	0.66	0.86	1.23	1.11	1.26	1.09
ExpOAK_02.itraq/119	1.25	1.51	1	1.14	2.03	1.6	1.99	1.54
ExpOAK_02.itraq/121	0.91	1.16	0.87	1	1.73	1.27	1.46	1.17
ExpOAK_02.itraq/113	0.78	0.81	0.49	0.58	1	0.75	1.06	0.86
ExpOAK_02.itraq/114	0.69	0.9	0.63	0.79	1.34	1	1.14	0.9
ExpOAK_02.itraq/115	0.64	0.79	0.5	0.68	0.95	0.88	1	0.8
ExpOAK_02.itraq/116	0.84	0.91	0.65	0.86	1.17	1.11	1.24	1
Back
protein	Q96RW7
description	Hemicentin-1 OS=Homo sapiens OX=9606 GN=HMCN1
qvalue	0.08604
ratio	0.78
fold change	1.29
peptides
ExpOAK_02.itraq/117	ExpOAK_02.itraq/118	ExpOAK_02.itraq/119	ExpOAK_02.itraq/121	ExpOAK_02.itraq/113	ExpOAK_02.itraq/114	ExpOAK_02.itraq/115	ExpOAK_02.itraq/116	ratio	sequence
72375.2	115553	68976.8	73886.8	216888	113496	166840	195329	0.41	DPVSGF
648994	620576	233073	475221	955697	1.12815e+06	836302	604710	0.61	LVAYTQDGVMHPR
272966	257626	227310	228644	423271	403002	395392	347330	0.61	GIATNQDLIR
572673	726716	306828	599176	1.03254e+06	1.25168e+06	877863	842681	0.62	LVSLPFGIATNQDLIR
53104.7	45652.8	43467.8	47756.1	70967.4	87556.9	71234.3	49542.1	0.66	TTFLMVDEEQTVPFALR
133365	157417	174286	129527	193036	230317	178716	179940	0.78	TTFLMVDEEQTVPFALRDENLK
376158	460791	377966	360048	489697	537415	434360	454273	0.8	LVAYTQDGVMHPR + iTRAQ8plex (Y)
1.5741e+06	1.63559e+06	1.83766e+06	1.6739e+06	1.84812e+06	2.05463e+06	3.63824e+06	1.84318e+06	0.85	LVAYTQDGVMHPR + Oxidation (M)
73501.7	65446	91235.1	115586	85692.3	86354.2	75685.4	61730.2	1.02	TTFLMVDEEQTVPF
60406.6	59457.6	45853.9	56253.6	54098.4	50841	53026.8	49994.8	1.11	LVSLPFGIATN
77544.9	73688.6	120110	142292	78598.6	86896.6	61072.4	68058.7	1.32	TTFLMVDEEQTVPF + Oxidation (M)
	ExpOAK_02.itraq/117	ExpOAK_02.itraq/118	ExpOAK_02.itraq/119	ExpOAK_02.itraq/121	ExpOAK_02.itraq/113	ExpOAK_02.itraq/114	ExpOAK_02.itraq/115	ExpOAK_02.itraq/116
ExpOAK_02.itraq/117	1	0.98	0.95	0.97	1.34	1.48	1.34	1.17
ExpOAK_02.itraq/118	1.02	1	0.88	0.89	1.31	1.32	1.21	1.09
ExpOAK_02.itraq/119	1.05	1.13	1	1.1	1.3	1.42	1.64	1.14
ExpOAK_02.itraq/121	1.03	1.13	0.91	1	1.49	1.54	1.47	1.26
ExpOAK_02.itraq/113	0.75	0.76	0.77	0.67	1	1.11	0.89	0.87
ExpOAK_02.itraq/114	0.68	0.76	0.7	0.65	0.9	1	0.81	0.78
ExpOAK_02.itraq/115	0.75	0.83	0.61	0.68	1.13	1.23	1	0.94
ExpOAK_02.itraq/116	0.85	0.92	0.88	0.79	1.15	1.28	1.06	1
Back
protein	Q9H3G5
description	Probable serine carboxypeptidase CPVL OS=Homo sapiens OX=9606 GN=CPVL
qvalue	0.11003
ratio	0.81
fold change	1.23
peptides
ExpOAK_02.itraq/117	ExpOAK_02.itraq/118	ExpOAK_02.itraq/119	ExpOAK_02.itraq/121	ExpOAK_02.itraq/113	ExpOAK_02.itraq/114	ExpOAK_02.itraq/115	ExpOAK_02.itraq/116	ratio	sequence
226701	194901	212440	180337	562920	338154	347353	284538	0.59	SLMGMDWK
145193	95970.4	198631	129127	171904	164219	204952	216891	0.73	KQNWFEAFEILDK
332960	291013	454942	479138	618501	328438	473261	546856	0.77	QAGDFHQVIIR
38368.1	37857.8	42229.8	41371.1	60459.8	51211.2	52828.6	46657.7	0.77	DLYSALIQFFQIFPEYK + iTRAQ8plex (Y)
133063	125048	142126	154306	169061	170610	162389	201666	0.81	ELSLVGPFPGLNMK + Oxidation (M)
202230	139279	206850	201950	201316	243947	246591	295154	0.82	ELSLVGPFPGLNMK
132762	119010	179531	181438	135756	169879	154781	195329	0.95	GDSGQPLFLTPYIEAGK
394946	447081	556471	483943	592270	423400	401690	507807	1	GGGHILPYDQPLR
639268	450940	575075	982279	581210	580804	772643	590555	1.03	DLYSALIQFFQIFPEYK
	ExpOAK_02.itraq/117	ExpOAK_02.itraq/118	ExpOAK_02.itraq/119	ExpOAK_02.itraq/121	ExpOAK_02.itraq/113	ExpOAK_02.itraq/114	ExpOAK_02.itraq/115	ExpOAK_02.itraq/116
ExpOAK_02.itraq/117	1	0.87	1.1	1.16	1.27	1.21	1.22	1.46
ExpOAK_02.itraq/118	1.14	1	1.28	1.35	1.45	1.36	1.63	1.61
ExpOAK_02.itraq/119	0.91	0.78	1	0.98	1.06	1.01	1.14	1.1
ExpOAK_02.itraq/121	0.86	0.74	1.02	1	1.22	1.11	1.05	1.14
ExpOAK_02.itraq/113	0.79	0.69	0.94	0.82	1	0.96	0.96	1.02
ExpOAK_02.itraq/114	0.83	0.73	0.99	0.9	1.05	1	1.03	1.18
ExpOAK_02.itraq/115	0.82	0.61	0.88	0.95	1.04	0.97	1	1.16
ExpOAK_02.itraq/116	0.69	0.62	0.91	0.88	0.98	0.85	0.87	1
Back
protein	A0A075B6K4
	P01717
description	Immunoglobulin lambda variable 3-10 OS=Homo sapiens OX=9606 GN=IGLV3-10
	Immunoglobulin lambda variable 3-25 OS=Homo sapiens OX=9606 GN=IGLV3-25
qvalue	0.11794
ratio	1.52
fold change	1.52
peptides
ExpOAK_02.itraq/117	ExpOAK_02.itraq/118	ExpOAK_02.itraq/119	ExpOAK_02.itraq/121	ExpOAK_02.itraq/113	ExpOAK_02.itraq/114	ExpOAK_02.itraq/115	ExpOAK_02.itraq/116	ratio	sequence
308168	224026	284610	312918	230080	230789	253410	247299	1.24	YAYWYQQK
96845.6	82710.2	108064	119866	71616.2	74705.1	104391	86534.1	1.27	SYELTQPPSVSVSPGQTAR + iTRAQ8plex (Y)
111641	82260.4	158379	144920	78567.8	112789	163783	82501.6	1.32	SGQAPVLVIYEDSK
32607.1	25454.8	35929.2	39058.4	21098.7	21529.6	17888.4	16364.5	1.76	YELTQPPSVSVSPGQTAR
57731.2	65661.5	287711	437013	87064.1	229539	47987.8	61310.4	1.88	LTQPPSVSVSPGQTAR
911389	493941	990135	998635	396494	432828	792315	406377	2.27	SYELTQPPSVSVSPGQTAR
	ExpOAK_02.itraq/117	ExpOAK_02.itraq/118	ExpOAK_02.itraq/119	ExpOAK_02.itraq/121	ExpOAK_02.itraq/113	ExpOAK_02.itraq/114	ExpOAK_02.itraq/115	ExpOAK_02.itraq/116
ExpOAK_02.itraq/117	1	0.76	1.11	1.22	0.72	0.76	0.85	0.77
ExpOAK_02.itraq/118	1.32	1	1.65	1.64	0.91	0.96	1.19	0.97
ExpOAK_02.itraq/119	0.9	0.61	1	1.09	0.54	0.7	0.84	0.49
ExpOAK_02.itraq/121	0.82	0.61	0.91	1	0.54	0.59	0.8	0.49
ExpOAK_02.itraq/113	1.39	1.1	1.85	1.85	1	1.07	1.27	1.04
ExpOAK_02.itraq/114	1.32	1.04	1.43	1.71	0.94	1	1.24	0.84
ExpOAK_02.itraq/115	1.18	0.84	1.18	1.25	0.79	0.81	1	0.87
ExpOAK_02.itraq/116	1.3	1.03	2.05	2.05	0.96	1.18	1.15	1
Back
protein	P11684
description	Uteroglobin OS=Homo sapiens OX=9606 GN=SCGB1A1
qvalue	0.12291
ratio	1.42
fold change	1.42
peptides
ExpOAK_02.itraq/117	ExpOAK_02.itraq/118	ExpOAK_02.itraq/119	ExpOAK_02.itraq/121	ExpOAK_02.itraq/113	ExpOAK_02.itraq/114	ExpOAK_02.itraq/115	ExpOAK_02.itraq/116	ratio	sequence
26471.9	26560.6	36851.4	28287	25578.5	26958	26002.8	31605.7	1.04	VIETLLMDTPSSYEAAMELFSPDQDMR + Oxidation (M); iTRAQ8plex (Y)
44907.7	42072.6	75789.1	55577.8	43742.1	40010.2	40881.2	52640.6	1.18	VIETLLMDTPSSYEAAMELFSPDQDMR + iTRAQ8plex (Y); Oxidation (M)
173397	173997	306807	192954	149160	154714	146327	158618	1.21	VIETLLMDTPSSYEAAMELFSPDQDMR + iTRAQ8plex (Y)
389314	319286	1.04881e+06	424586	225230	324477	299853	309354	1.33	LVDTLPQKPR
445818	310053	936754	493329	323086	360914	494920	191564	1.37	VIETLLMDTPSSYEAAMELFSPDQDMR
187194	160128	262190	197607	118062	141404	176814	122547	1.46	VIETLLMDTPSSYEAAMELFSPDQDMR + 3 Oxidation (M)
37563.5	21810.6	55365.8	30523.3	15522	32804	30694.1	8266.62	1.55	VIETLLMDTPSSYEAAMELFSPDQD + Oxidation (M); iTRAQ8plex (Y)
544417	386221	993688	569908	276377	369890	488144	183695	1.74	VIETLLMDTPSSYEAAMELFSPDQDMR + 2 Oxidation (M)
422602	267749	994048	485209	178082	283427	454432	213638	1.84	VIETLLMDTPSSYEAAMELFSPDQDMR + Oxidation (M)
1.49336e+06	1.11371e+06	1.07381e+07	3.13243e+06	610684	852813	1.49209e+06	786337	2.64	KLVDTLPQKPR
	ExpOAK_02.itraq/117	ExpOAK_02.itraq/118	ExpOAK_02.itraq/119	ExpOAK_02.itraq/121	ExpOAK_02.itraq/113	ExpOAK_02.itraq/114	ExpOAK_02.itraq/115	ExpOAK_02.itraq/116
ExpOAK_02.itraq/117	1	0.78	1.8	1.1	0.6	0.82	0.93	0.59
ExpOAK_02.itraq/118	1.28	1	2.56	1.36	0.73	0.99	1.18	0.78
ExpOAK_02.itraq/119	0.56	0.39	1	0.56	0.31	0.44	0.51	0.25
ExpOAK_02.itraq/121	0.91	0.73	1.78	1	0.56	0.73	0.88	0.52
ExpOAK_02.itraq/113	1.66	1.38	3.22	1.78	1	1.27	1.51	1.13
ExpOAK_02.itraq/114	1.22	1.01	2.27	1.38	0.79	1	1.13	0.89
ExpOAK_02.itraq/115	1.08	0.85	1.96	1.14	0.66	0.88	1	0.6
ExpOAK_02.itraq/116	1.7	1.28	3.97	1.91	0.89	1.12	1.65	1
Back
protein	P04040
description	Catalase OS=Homo sapiens OX=9606 GN=CAT
qvalue	0.12442
ratio	1.43
fold change	1.43
peptides
ExpOAK_02.itraq/117	ExpOAK_02.itraq/118	ExpOAK_02.itraq/119	ExpOAK_02.itraq/121	ExpOAK_02.itraq/113	ExpOAK_02.itraq/114	ExpOAK_02.itraq/115	ExpOAK_02.itraq/116	ratio	sequence
402811	355562	348572	449453	693948	425286	430631	606603	0.74	ADVLTTGAGNPVGDK
22931.6	19165.7	19561.1	75000.6	15364.4	25349.8	30149.9	21376.4	0.91	NPVNYFAEVEQI
78932.9	91874	55133	108064	107455	79798.7	79716.6	108919	0.92	NAIHTFVQSGSHLAAR
309073	257626	260507	293720	259925	222276	263034	290011	1.06	LFAYPDTHR
111238	65330	38050.2	102833	75879.8	46101.2	74089.7	135912	1.09	FYTEDGNWDLVGNNTPIFFIR
129946	101274	128870	171702	120215	122080	111479	101512	1.12	GPLLVQDVVFTDEMAHFDR + Oxidation (M)
2.46615e+06	1.84127e+06	1.42011e+06	2.13125e+06	1.88309e+06	1.56555e+06	1.50649e+06	2.97993e+06	1.15	NLSVEDAAR
405155	284904	290350	467111	312881	276466	261170	305812	1.18	FSTVAGESGSADTVR
76629.7	45581.8	39710	67692	45756.5	34758.6	47987.8	53410	1.19	FYTEDGNWDLVGNNTPIFFIR + iTRAQ8plex (Y)
43549.9	26117.8	30799.8	48869.9	20799	27283.4	27831.9	25832.7	1.38	DPDMVWDFWSLRPESLHQVSFLFSDR
127733	88535.2	95234.9	116149	69021	88146.4	78356.1	71227.1	1.41	NFTEVHPDYGSHIQALLDK
421518	230561	237845	552274	187413	169572	438962	253224	1.45	DLFNAIATGK
109227	58557.8	56700.6	108252	46776.1	52232.3	66464.1	NA	1.52	ADVLTTGAGNPVGDKLNVITVGPR
615934	217538	329553	327760	216919	137643	213485	323752	1.53	GPLLVQDVVFTDEMAHFDR
360267	115742	150080	321002	117898	106045	154831	NA	1.86	DPILFPSFIHSQK
864460	307659	387545	933960	270708	271985	386624	91842.2	2.13	GAGAFGYFEVTHDITK
585660	72694.1	222146	490076	148052	160328	233103	82007.9	2.14	AFYVNVLNEEQR
395761	24775.2	111449	243599	50570.1	81652.1	153027	71227.1	2.16	NPVNYFAEVEQIAFDPSNMPPGIEASPDK
695792	311377	348111	694065	191121	215249	346178	NA	2.28	DYPLIPVGK
26894.3	12689.5	23345.4	35917.2	8286.23	7736.98	11559.4	5501.48	3.13	NPVNYFAEVEQIAFDPSNMPPGIEASPDK + Oxidation (M)
1.63639e+06	NA	460268	1.05461e+06	282850	319996	446453	NA	3.3	DAQIFIQK
1.95824e+06	NA	523665	1.50051e+06	256620	374705	603333	NA	4	LNVITVGPR
	ExpOAK_02.itraq/117	ExpOAK_02.itraq/118	ExpOAK_02.itraq/119	ExpOAK_02.itraq/121	ExpOAK_02.itraq/113	ExpOAK_02.itraq/114	ExpOAK_02.itraq/115	ExpOAK_02.itraq/116
ExpOAK_02.itraq/117	1	0.59	0.55	0.97	0.46	0.43	0.61	0.7
ExpOAK_02.itraq/118	1.69	1	1.05	1.77	1.01	0.89	1.11	1.13
ExpOAK_02.itraq/119	1.82	0.95	1	1.93	0.79	0.86	1.04	1.05
ExpOAK_02.itraq/121	1.03	0.56	0.52	1	0.43	0.43	0.62	0.61
ExpOAK_02.itraq/113	2.17	0.99	1.27	2.33	1	0.97	1.33	1.12
ExpOAK_02.itraq/114	2.31	1.13	1.16	2.3	1.03	1	1.39	1.11
ExpOAK_02.itraq/115	1.63	0.9	0.96	1.61	0.75	0.72	1	0.93
ExpOAK_02.itraq/116	1.43	0.89	0.95	1.63	0.9	0.9	1.08	1
Back
protein	Q7Z5L0
description	Vitelline membrane outer layer protein 1 homolog OS=Homo sapiens OX=9606 GN=VMO1
qvalue	0.1974
ratio	0.44
fold change	2.25
peptides
ExpOAK_02.itraq/117	ExpOAK_02.itraq/118	ExpOAK_02.itraq/119	ExpOAK_02.itraq/121	ExpOAK_02.itraq/113	ExpOAK_02.itraq/114	ExpOAK_02.itraq/115	ExpOAK_02.itraq/116	ratio	sequence
86556.6	150432	42384.3	84999.8	279637	191512	252856	150071	0.39	GGAYLVAFSLR
70665.4	71297	50234.1	45728.7	181914	136818	80136.5	131838	0.44	GGAYLVAF
128437	145057	169330	166195	269040	218762	116518	158090	0.83	VEAPTTLGDNTAANNVR
	ExpOAK_02.itraq/117	ExpOAK_02.itraq/118	ExpOAK_02.itraq/119	ExpOAK_02.itraq/121	ExpOAK_02.itraq/113	ExpOAK_02.itraq/114	ExpOAK_02.itraq/115	ExpOAK_02.itraq/116
ExpOAK_02.itraq/117	1	1.13	0.71	0.98	2.57	1.94	1.13	1.73
ExpOAK_02.itraq/118	0.89	1	0.7	0.64	1.86	1.51	1.12	1.09
ExpOAK_02.itraq/119	1.41	1.42	1	0.98	3.62	2.72	1.6	2.62
ExpOAK_02.itraq/121	1.02	1.56	1.02	1	3.29	2.25	1.75	1.77
ExpOAK_02.itraq/113	0.39	0.54	0.28	0.3	1	0.75	0.44	0.59
ExpOAK_02.itraq/114	0.52	0.66	0.37	0.44	1.33	1	0.59	0.78
ExpOAK_02.itraq/115	0.88	0.89	0.63	0.57	2.27	1.71	1	1.36
ExpOAK_02.itraq/116	0.58	0.92	0.38	0.57	1.7	1.28	0.74	1
Back
protein	P01704
description	Immunoglobulin lambda variable 2-14 OS=Homo sapiens OX=9606 GN=IGLV2-14
qvalue	0.20053
ratio	0.48
fold change	2.08
peptides
ExpOAK_02.itraq/117	ExpOAK_02.itraq/118	ExpOAK_02.itraq/119	ExpOAK_02.itraq/121	ExpOAK_02.itraq/113	ExpOAK_02.itraq/114	ExpOAK_02.itraq/115	ExpOAK_02.itraq/116	ratio	sequence
141377	157578	195277	442670	340424	1.02854e+06	406528	321160	0.47	LMIYEVSNRPSGVSNR
54784.3	85883.2	60354.7	197732	130658	350652	146466	147762	0.49	LMIYEVSNRPSGVSNR + Oxidation (M)
	ExpOAK_02.itraq/117	ExpOAK_02.itraq/118	ExpOAK_02.itraq/119	ExpOAK_02.itraq/121	ExpOAK_02.itraq/113	ExpOAK_02.itraq/114	ExpOAK_02.itraq/115	ExpOAK_02.itraq/116
ExpOAK_02.itraq/117	1	1.32	1.23	3.36	2.4	6.82	2.77	2.48
ExpOAK_02.itraq/118	0.76	1	0.93	2.54	1.81	5.16	2.1	1.87
ExpOAK_02.itraq/119	0.81	1.07	1	2.73	1.94	5.53	2.25	2.01
ExpOAK_02.itraq/121	0.3	0.39	0.37	1	0.71	2.03	0.82	0.74
ExpOAK_02.itraq/113	0.42	0.55	0.51	1.4	1	2.85	1.16	1.03
ExpOAK_02.itraq/114	0.15	0.19	0.18	0.49	0.35	1	0.41	0.36
ExpOAK_02.itraq/115	0.36	0.48	0.44	1.21	0.86	2.46	1	0.89
ExpOAK_02.itraq/116	0.4	0.53	0.5	1.36	0.97	2.76	1.12	1
Back
protein	P05937
description	Calbindin OS=Homo sapiens OX=9606 GN=CALB1
qvalue	0.20053
ratio	0.52
fold change	1.94
peptides
ExpOAK_02.itraq/117	ExpOAK_02.itraq/118	ExpOAK_02.itraq/119	ExpOAK_02.itraq/121	ExpOAK_02.itraq/113	ExpOAK_02.itraq/114	ExpOAK_02.itraq/115	ExpOAK_02.itraq/116	ratio	sequence
144026	220900	235494	233524	340471	575616	648516	365353	0.5	LAEYTDLMLK
138816	212305	139775	172778	251985	361193	447998	170887	0.52	IGIVELAHVLPTEENFLLLFR
328223	357077	368767	308162	474496	467473	541992	554999	0.68	ELQNLIQELQQAR
	ExpOAK_02.itraq/117	ExpOAK_02.itraq/118	ExpOAK_02.itraq/119	ExpOAK_02.itraq/121	ExpOAK_02.itraq/113	ExpOAK_02.itraq/114	ExpOAK_02.itraq/115	ExpOAK_02.itraq/116
ExpOAK_02.itraq/117	1	1.53	1.12	1.24	1.82	2.6	3.23	1.69
ExpOAK_02.itraq/118	0.65	1	1.03	0.86	1.33	1.7	2.11	1.55
ExpOAK_02.itraq/119	0.89	0.97	1	0.99	1.45	2.44	2.75	1.51
ExpOAK_02.itraq/121	0.8	1.16	1.01	1	1.46	2.09	2.59	1.56
ExpOAK_02.itraq/113	0.55	0.75	0.69	0.69	1	1.43	1.78	1.07
ExpOAK_02.itraq/114	0.38	0.59	0.41	0.48	0.7	1	1.16	0.63
ExpOAK_02.itraq/115	0.31	0.47	0.36	0.39	0.56	0.86	1	0.56
ExpOAK_02.itraq/116	0.59	0.64	0.66	0.64	0.93	1.58	1.78	1
Back
protein	P16070
description	CD44 antigen OS=Homo sapiens OX=9606 GN=CD44
qvalue	0.20053
ratio	0.78
fold change	1.28
peptides
ExpOAK_02.itraq/117	ExpOAK_02.itraq/118	ExpOAK_02.itraq/119	ExpOAK_02.itraq/121	ExpOAK_02.itraq/113	ExpOAK_02.itraq/114	ExpOAK_02.itraq/115	ExpOAK_02.itraq/116	ratio	sequence
4.91522e+06	1.20913e+07	6.3869e+06	7.23327e+06	1.25383e+07	1.17342e+07	7.68392e+06	1.31511e+07	0.56	YGFIEGHVVIPR + iTRAQ8plex (Y)
8.23007e+06	2.03657e+07	9.86777e+06	1.25173e+07	2.18354e+07	1.90921e+07	1.31124e+07	1.8697e+07	0.59	YGFIEGHVVIPR
252750	335269	246790	265549	402911	487753	344901	390535	0.65	AFDGPITITIVNR
4.60723e+06	1.0973e+07	5.99754e+06	7.51257e+06	1.04435e+07	1.05892e+07	5.72827e+06	8.63025e+06	0.71	FAGVFHVEK
796771	1.19626e+06	1.33181e+06	1.04072e+06	1.57105e+06	1.32668e+06	905336	1861533	0.77	TNPEDIYPSN
44233.8	43521.7	73633.6	75188.3	102543	78195.1	48928.4	67606.1	0.78	TPQIPEWL
27517.9	38336.1	36909	31987.6	45694.7	47280.2	24892.5	37996	0.82	TNPEDIYPSNPTDDDVSSGSSSER
10620.9	9705.96	9760.95	9529.94	12725.9	8628.35	13558.2	10661.4	0.84	TPQIPEWLIIL
[truncated: 17,834 more rows]
